# Supplementary material for: 2C-ChIP: measuring chromatin immunoprecipitation signal from defined genomic regions with deep sequencing
Source: BMC Genomics. 2019 Feb 28;20:162. doi: 10.1186/s12864-019-5532-5 (PMC6394006; doi:10.1186/s12864-019-5532-5)
Supplement: Supplementary file 1 — Table S1. HOXA and lncRNA gene expression in NT2-D1 cells before and after a 3-day treatment with retinoic acid (RA; 10 micromolar) as measured by RT-qPCR. This table contains steady-state mRNA quantifications from at least 3 independent PCRs in two biological replicates. (XLSX 14 kb) [file 12864_2019_5532_MOESM1_ESM.xlsx]

## Sheet: RT-qPCR data Figure 2
Additional file 1: Table S1. HOXA and lncRNA gene expression in NT2-D1 cells before and after a 3-day treatment with retinoic acid (RA; 10 micromolar) as measured
by RT-qPCR.
			Biological replicate 1						Biological replicate 2						Replicate average
		0h			3d			0h			3d			0h			3d
Gene name		expression	stdev		expression	stdev		expression	stdev		expression	stdev		expression	stdev		expression	stdev
HOXA1		8.48509	6.19066		52521.9	2570.36		6.42947	1.25006		57785.6	5065.06		7.45728	3.72036		55153.7	3817.71
HOXA2		1.2082	0.346289		1053.81	78.2975		0.557608	0.53054		828.407	25.7239		0.882902	0.438414		941.107	52.0107
HOXA3		0	0		216.71	22.287		0.460598	0		119.17	7.26541		0.230299	0		167.94	14.7762
HOXA4		3.13617	0.566591		355.702	4.39869		3.08635	0.102719		218.736	5.67862		3.11126	0.334655		287.219	5.03866
HOXA5		16.8317	2.35743		3545.51	124.752		36.0761	3.39332		2217.96	170.397		26.4539	2.87537		2881.74	147.574
HOXA6		6.54493	0.376625		194.372	1.42037		14.761	4.17244		155.564	18.9276		10.653	2.27453		174.968	10.174
HOXA7		96.925	18.7292		1277.99	37.4951		107.365	14.4386		749.611	66.2526		102.145	16.5839		1013.8	51.8738
HOXA9		6.27518	0.0476947		60.5513	4.26485		8.07859	3.0377		71.0281	4.17043		7.17688	1.5427		65.7897	4.21764
HOXA10		29.9638	7.78048		305.868	41.1267		31.2339	3.48784		208.754	21.3805		30.5989	5.63416		257.311	31.2536
HOXA11		32.8325	4.40206		61.6884	11.6489		21.3542	0.510756		50.8408	4.30728		27.0934	2.45641		56.2646	7.9781
HOXA13		5.47046	1.37299		13.3279	5.54048		5.8983	0.410841		7.32824	0.834936		5.68438	0.891915		10.328	3.18771
HOTAIRM1-unspliced		2.08494	0.364922		2286.42	152.12		1.87618	0.362834		2849.61	217.367		1.98056	0.363878		2568.01	184.744
HOTAIRM1-spliced		20.4987	2.13626		10474.4	107.417		28.7035	6.80784		10374.5	640.538		24.6011	4.47205		10424.5	373.977
HOTAIRM1-all		22.448	3.70737		12605.9	248.09		15.0524	1.26585		15753.9	2021.1		18.7502	2.48661		14179.9	1134.59
HOXA-AS2		0.376917	0		124.404	11.6822		0.353261	0		107.597	4.69915		0.365089	0		116.001	8.19066
HOXA-AS3		0.445677	0		46.8164	3.69568		0.126126	0		33.9999	2.8388		0.285901	0		40.4081	3.26724
mRNA expression levels are relative to actin (X10E-6). Values outside of the linear range were considered not detectable and set at 0. stdev: standard deviation.
*HOTAIRM1-unspliced was quantified with primer pair HOTAIRM1-Intron1Fwd/HOTAIRM1-Intron1Rev;
HOTAIRM1-spliced was with HOTAIRM1-Exon2Fwd/HOTAIRM1-Exon3Rev3;
HOTAIRM1-Exon3Fwd1/HOTAIRM1-Exon3Rev1 was used to quantify all HOTAIRM1 transcript variants.
