# Supplementary material for: 2C-ChIP: measuring chromatin immunoprecipitation signal from defined genomic regions with deep sequencing
Source: BMC Genomics. 2019 Feb 28;20:162. doi: 10.1186/s12864-019-5532-5 (PMC6394006; doi:10.1186/s12864-019-5532-5)
Supplement: Supplementary file 2 — Table S2. List of primer sequences used to quantify gene expression by quantitative real-time polymerase chain reaction (RT-qPCR). (XLSX 11 kb) [file 12864_2019_5532_MOESM2_ESM.xlsx]

## Sheet: RT-qPCR primer sequences
Additional file 2: Table S2. List of primer sequences used to quantify gene expression by
quantitative real-time polymerase chain reaction (RT-qPCR).
Gene name		Primer name		Primer sequence (5' - 3')
HOXA1		HOXA1 Fwd		TCCTAAGACCCGTAAACTCTGC
		HOXA1 Rev		GCATGTCGCACAATGTTTGATG
HOXA2		HOXA2 Fwd		TTTCTTGCAGGCCTCATACTGC
		HOXA2 Rev		TTCCCTCCTTTAAGTGTTGAGG
HOXA3		HOXA3 Fwd		GCCAAATACTACATTCAGCAGG
		HOXA3 Rev		CGCGTCAGGAGGAAAGAATTGC
HOXA4		HOXA4 Fwd		CAGAAGGGGACAACAGTATCTC
		HOXA4 Rev		CATTAAGGCAGCTCATCCAAGC
HOXA5		HOXA5 Fwd		TCAAGACAAAGCCATTCAGGAC
		HOXA5 Rev		AAGTACTGAGCAGTATTAGCGG
HOXA6		HOXA6 Fwd		TCCGCTGCATCCAAGGGTAAAC
		HOXA6 Rev		ATTCTGATAAGGACCTCAGTGG
HOXA7		HOXA7 Fwd		CCAGTGAGTCTCTTAAAGACGC
		HOXA7 Rev		CGCATGAAGTGGAAGAAAGAGC
HOXA9		HOXA9 Fwd		CAGTGTAAGTTCAGTCTGATGG
		HOXA9 Rev		GAACAGTGAGGAAATTCGGAGC
HOXA10		HOXA10 Fwd		TTTCCACGCACAGCAGCAATAC
		HOXA10 Rev		AAAGGGTCAAACCTGTAGATGC
HOXA11		HOXA11 Fwd		TCACTCTCAGGCTCTTGGAAGG
		HOXA11 Rev		TTGGCAAACTCTCCACCACACG
HOXA13		HOXA13 Fwd		CCTGAAAGGTTCAGCTGGTTGG
		HOXA13 Rev		GCATGTTAAGCGTCTGCTCAGG
beta-Actin		Actin Fwd		CCTGGCACCCAGCACAATGAAG
		Actin Rev		AAGTCATAGTCCGCCTAGAAGC
HOTAIRM1		Intron 1 Fwd		CTGGAGCTGGTCTCTTTCAACG
		Intron 1 Rev		CCTTTCTAGCATAAGAGCCC
		Exon2 Fwd		AGGGAAGGTAGGGAGCAAACCTATG
		Exon3 Fwd1		TAGTTATTGACCTGGAGACTGGTAGC
		Exon3 Rev1		TCAGTGCACAGGTTCAAGCC
		Exon3 Rev3		GTTGATGGGTTCAGGCAAAACAGAC
HOXA-AS2		HOXA-AS2 Fwd		AGTTTGGGAAGAAGAGGAGC
		HOXA-AS2 Rev		TTCACTTGGATTCTGACGGC
HOXA-AS3		HOXA-AS3 Fwd		AATCCCATTTCCTAGCCTGG
		HOXA-AS3 Rev		ACCTCCATCAATTCCATGAG
