# Supplementary material for: 2C-ChIP: measuring chromatin immunoprecipitation signal from defined genomic regions with deep sequencing
Source: BMC Genomics. 2019 Feb 28;20:162. doi: 10.1186/s12864-019-5532-5 (PMC6394006; doi:10.1186/s12864-019-5532-5)
Supplement: Supplementary file 3 — Table S3. List of primer sequences used to PCR-quantify DNA regions isolated by chromatin immunoprecipitation (ChIP-qPCR). (XLSX 10 kb) [file 12864_2019_5532_MOESM3_ESM.xlsx]

## Sheet: ChIP primer sequences
Additional file 3: Table S3. List of primer sequences used to PCR-quantify DNA regions isolated
by chromatin immunoprecipitation (ChIP-qPCR).
Gene name		Gene region		Primer name		Primer sequence (5' - 3')
HOXA4		promoter		HOXA4 Prom Fwd		TTCAGGGGTTCTAGGCTAAC
				HOXA4 Prom Rev		GGTTGAGAAAATGTGTCTGG
HOXA4		gene body		HOXA4 Fwd		CAGAAGGGGACAACAGTATCTC
				HOXA4 Rev		CATTAAGGCAGCTCATCCAAGC
HOXA7		promoter		HOXA7 Prom Fwd		CCCCAGATTTACACCAAACC
				HOXA7 Prom Rev		TCTTGCCCTTCCATTCTAGG
HOXA11		gene body		HOXA11 Fwd		TCACTCTCAGGCTCTTGGAAGG
				HOXA11 Rev		TTGGCAAACTCTCCACCACACG
