# Supplementary material for: 2C-ChIP: measuring chromatin immunoprecipitation signal from defined genomic regions with deep sequencing
Source: BMC Genomics. 2019 Feb 28;20:162. doi: 10.1186/s12864-019-5532-5 (PMC6394006; doi:10.1186/s12864-019-5532-5)
Supplement: Supplementary file 4 — Table S4. List of 2C-ChIP primer sequences used in this study. (XLSX 70 kb) [file 12864_2019_5532_MOESM4_ESM.xlsx]

## Sheet: Sheet1
Additional file 4: Table S4. List of 2C-ChIP primer sequences used in this study.
				Genomic position on chr. 7 (hg19)
Primer name		Sequence (5' - 3')		start		end		Sequence with adapter sequences (5' - 3')*
2C-C_HoxA_T3_F1		GGAGGCAAGAAAATGGTTTGAATCCCTAAT		27035835		27035864		TAATTGGGAGTGATTTCCCTGGAGGCAAGAAAATGGTTTGAATCCCTAAT
2C-C_HoxA_T3_F2		GGAAAGGTAAAATTAAGACAAGAAGCAACATCT		27067325		27067357		TAATTGGGAGTGATTTCCCTGGAAAGGTAAAATTAAGACAAGAAGCAACATCT
2C-C_HoxA_T3_F3		TCTTCCATATGCCTCCTTACCCTCATCTGC		27073816		27073845		TAATTGGGAGTGATTTCCCTTCTTCCATATGCCTCCTTACCCTCATCTGC
2C-C_HoxA_T3_F4		GCATGCAAAACATAGGTACAGAGAACCCAGAAG		27082526		27082558		TAATTGGGAGTGATTTCCCTGCATGCAAAACATAGGTACAGAGAACCCAGAAG
2C-C_HoxA_T3_F5		GGTAATGGTATCTACCTGGTCAAAGTGCTG		27093688		27093717		TAATTGGGAGTGATTTCCCTGGTAATGGTATCTACCTGGTCAAAGTGCTG
2C-C_HoxA_T3_F6		CATCTAATCAGTATTCTGTGAATCTGTTGAAAG		27099635		27099667		TAATTGGGAGTGATTTCCCTCATCTAATCAGTATTCTGTGAATCTGTTGAAAG
2C-C_HoxA_T3_F7		CCAGAAGCTATCTTTGGGATCTTCATAGTTTCT		27106589		27106621		TAATTGGGAGTGATTTCCCTCCAGAAGCTATCTTTGGGATCTTCATAGTTTCT
2C-C_HoxA_T3_F8		CATCCCTCCTGTTCATCTGTACATATCTTAAG		27112789		27112820		TAATTGGGAGTGATTTCCCTCATCCCTCCTGTTCATCTGTACATATCTTAAG
2C-C_HoxA_T3_F9		TGGTGTTGAATTTAGGATCACAAAGGTTTG		27121099		27121128		TAATTGGGAGTGATTTCCCTTGGTGTTGAATTTAGGATCACAAAGGTTTG
2C-C_HoxA_T3_F10		TAGATCTGACTGCCACGCTTTTCATTTTTCAAG		27124078		27124110		TAATTGGGAGTGATTTCCCTTAGATCTGACTGCCACGCTTTTCATTTTTCAAG
2C-C_HoxA_T3_F11		AGGAGGAAACACAAACAGCAGTGACCATTT		27130052		27130081		TAATTGGGAGTGATTTCCCTAGGAGGAAACACAAACAGCAGTGACCATTT
2C-C_HoxA_T3_F12		GAGGGATGGAACTATAATTGTTGCCTTTAG		27130769		27130798		TAATTGGGAGTGATTTCCCTGAGGGATGGAACTATAATTGTTGCCTTTAG
2C-C_HoxA_T3_F13		GGAGTCAATGGCATGCAAATGACACTTTAA		27131593		27131622		TAATTGGGAGTGATTTCCCTGGAGTCAATGGCATGCAAATGACACTTTAA
2C-C_HoxA_T3_F14		GTTATGTGGCATGGAATTAGAACTGTGGAT		27132260		27132289		TAATTGGGAGTGATTTCCCTGTTATGTGGCATGGAATTAGAACTGTGGAT
2C-C_HoxA_T3_F15		CACTGATGTGAGGAAAGACTGACTGAAGAC		27132580		27132609		TAATTGGGAGTGATTTCCCTCACTGATGTGAGGAAAGACTGACTGAAGAC
2C-C_HoxA_T3_F16		CCGAGAAGAAAGGGGTAGAGATTGGGAAAG		27133288		27133317		TAATTGGGAGTGATTTCCCTCCGAGAAGAAAGGGGTAGAGATTGGGAAAG
2C-C_HoxA_T3_F17		GACTTCTCTGAGGATTCCTCGGCCTTCTCG		27134126		27134155		TAATTGGGAGTGATTTCCCTGACTTCTCTGAGGATTCCTCGGCCTTCTCG
2C-C_HoxA_T3_F18		GGTGATGCTGGACCATGGGAGATGAGAGAT		27135102		27135131		TAATTGGGAGTGATTTCCCTGGTGATGCTGGACCATGGGAGATGAGAGAT
2C-C_HoxA_T3_F19		GCAGTGATGGATCACCGTTTTAGTGGCATT		27135731		27135760		TAATTGGGAGTGATTTCCCTGCAGTGATGGATCACCGTTTTAGTGGCATT
2C-C_HoxA_T3_F20		CCTCTCGTCATTAGCATGGCAATGAGGAGT		27136384		27136413		TAATTGGGAGTGATTTCCCTCCTCTCGTCATTAGCATGGCAATGAGGAGT
2C-C_HoxA_T3_F21		GTCCTGTTCCTCATCACCCTACTTCCCTGA		27137037		27137066		TAATTGGGAGTGATTTCCCTGTCCTGTTCCTCATCACCCTACTTCCCTGA
2C-C_HoxA_T3_F22		GCGGCTTCCTTGGGAGCACCAGCTTCCAGC		27137691		27137720		TAATTGGGAGTGATTTCCCTGCGGCTTCCTTGGGAGCACCAGCTTCCAGC
2C-C_HoxA_T3_F23		ATCCTCTTACGTTATTTGCCGGGGA		27138611		27138635		TAATTGGGAGTGATTTCCCTATCCTCTTACGTTATTTGCCGGGGA
2C-C_HoxA_T3_F24		CTCAACTTGCTAACCTGACTTCGAAGCATT		27139186		27139215		TAATTGGGAGTGATTTCCCTCTCAACTTGCTAACCTGACTTCGAAGCATT
2C-C_HoxA_T3_F25		CAGGACTGTCATTGTTTAGGCCAGCTCCAC		27140533		27140562		TAATTGGGAGTGATTTCCCTCAGGACTGTCATTGTTTAGGCCAGCTCCAC
2C-C_HoxA_T3_F26		ATGAAGAGGTTGGGGGGAGCCACAGGCATGAA		27141285		27141316		TAATTGGGAGTGATTTCCCTATGAAGAGGTTGGGGGGAGCCACAGGCATGAA
2C-C_HoxA_T3_F28		TGGTGTGGGTGGGGATGTCCCGGAGTACGT		27142500		27142529		TAATTGGGAGTGATTTCCCTTGGTGTGGGTGGGGATGTCCCGGAGTACGT
2C-C_HoxA_T3_F29		AGAAGTTGATGGCGCAGGAAGGTCGGGAAG		27143271		27143300		TAATTGGGAGTGATTTCCCTAGAAGTTGATGGCGCAGGAAGGTCGGGAAG
2C-C_HoxA_T3_F29b		CCAAAGGAAGTCTGGGCGCGATCAATCTTG		27144284		27144313		TAATTGGGAGTGATTTCCCTCCAAAGGAAGTCTGGGCGCGATCAATCTTG
2C-C_HoxA_T3_F30		CGTGTTCAAATAGTGATATCCCTGAAGGAT		27144954		27144983		TAATTGGGAGTGATTTCCCTCGTGTTCAAATAGTGATATCCCTGAAGGAT
2C-C_HoxA_T3_F31		CTGTTTCGCTCCGCGTGCAGATTTTTGGAG		27146064		27146093		TAATTGGGAGTGATTTCCCTCTGTTTCGCTCCGCGTGCAGATTTTTGGAG
2C-C_HoxA_T3_F32		CTGACTGTTCACCAGCATACACACACGGAA		27147008		27147037		TAATTGGGAGTGATTTCCCTCTGACTGTTCACCAGCATACACACACGGAA
2C-C_HoxA_T3_F33		GCTCTTGTCGCCAGCGCAGCTTTCGCCTGC		27148314		27148343		TAATTGGGAGTGATTTCCCTGCTCTTGTCGCCAGCGCAGCTTTCGCCTGC
2C-C_HoxA_T3_F34		CCAGGAGATCTTTGGCTGCTTTCATTGTAC		27149196		27149225		TAATTGGGAGTGATTTCCCTCCAGGAGATCTTTGGCTGCTTTCATTGTAC
2C-C_HoxA_T3_F35		CCGAGCTGTCGTAGTAGGTCGCTTTTTGCA		27150229		27150258		TAATTGGGAGTGATTTCCCTCCGAGCTGTCGTAGTAGGTCGCTTTTTGCA
2C-C_HoxA_T3_F36		GGGTCATTTGGCTCCCGACGAGGGATGGAA		27151499		27151528		TAATTGGGAGTGATTTCCCTGGGTCATTTGGCTCCCGACGAGGGATGGAA
2C-C_HoxA_T3_F37		ATCCCACCAAAATCCTTCCTATTGTTCGAG		27152593		27152622		TAATTGGGAGTGATTTCCCTATCCCACCAAAATCCTTCCTATTGTTCGAG
2C-C_HoxA_T3_F38		GGGCAGAGGAATACGAAGTTTCTCAAACGAA		27153928		27153958		TAATTGGGAGTGATTTCCCTGGGCAGAGGAATACGAAGTTTCTCAAACGAA
2C-C_HoxA_T3_F39		TCAGCGGGCAGAAGTGGGGCTCCGACCTCA		27155421		27155450		TAATTGGGAGTGATTTCCCTTCAGCGGGCAGAAGTGGGGCTCCGACCTCA
2C-C_HoxA_T3_F40		GGGTGTTTTAGAGCACTTGAAAGGGCCTCA		27156433		27156462		TAATTGGGAGTGATTTCCCTGGGTGTTTTAGAGCACTTGAAAGGGCCTCA
2C-C_HoxA_T3_F41		TGGCAGCGCATCTGCACATTTCCCTCATCG		27157242		27157271		TAATTGGGAGTGATTTCCCTTGGCAGCGCATCTGCACATTTCCCTCATCG
2C-C_HoxA_T3_F42		GGGAGGGTAGGTGGGGAACCTTGACCAGCA		27158111		27158140		TAATTGGGAGTGATTTCCCTGGGAGGGTAGGTGGGGAACCTTGACCAGCA
2C-C_HoxA_T3_F43		TGGAGAATGGGTCTTCAGCTGGCTATGCCTGAG		27159240		27159272		TAATTGGGAGTGATTTCCCTTGGAGAATGGGTCTTCAGCTGGCTATGCCTGAG
2C-C_HoxA_T3_F44		GCAGGCAACCAAGGGTACACACCGTTAGCC		27160652		27160681		TAATTGGGAGTGATTTCCCTGCAGGCAACCAAGGGTACACACCGTTAGCC
2C-C_HoxA_T3_F45		AGGAAAAGGAAACGCCAAGACATAGAAAAC		27161536		27161565		TAATTGGGAGTGATTTCCCTAGGAAAAGGAAACGCCAAGACATAGAAAAC
2C-C_HoxA_T3_F46		GGAAGCCTTGTCTGGGAGCATTCAATCACG		27162694		27162723		TAATTGGGAGTGATTTCCCTGGAAGCCTTGTCTGGGAGCATTCAATCACG
2C-C_HoxA_T3_F47		CTCCAAGTCTAATATTCATGGCTGCTGTAC		27163721		27163750		TAATTGGGAGTGATTTCCCTCTCCAAGTCTAATATTCATGGCTGCTGTAC
2C-C_HoxA_T3_F48		CAGGTCAAGTGTAAGCTTAGATGCATACCT		27164713		27164742		TAATTGGGAGTGATTTCCCTCAGGTCAAGTGTAAGCTTAGATGCATACCT
2C-C_HoxA_T3_F49		CCATCTATCTAGGTAATCTTCCCATGGCTC		27165637		27165666		TAATTGGGAGTGATTTCCCTCCATCTATCTAGGTAATCTTCCCATGGCTC
2C-C_HoxA_T3_F50		AAGATGCTGTGTCCTTGCCTGAGACCACATT		27166598		27166628		TAATTGGGAGTGATTTCCCTAAGATGCTGTGTCCTTGCCTGAGACCACATT
2C-C_HoxA_T3_F51		ACCCAGTTTGGCTATTTTCCAGCAGTAAAC		27167399		27167428		TAATTGGGAGTGATTTCCCTACCCAGTTTGGCTATTTTCCAGCAGTAAAC
2C-C_HoxA_T3_F52		GGAGTTTATTCTTAGCACATGGCTTTCTAT		27168156		27168185		TAATTGGGAGTGATTTCCCTGGAGTTTATTCTTAGCACATGGCTTTCTAT
2C-C_HoxA_T3_F53		CTGAGTTTGTGCTTTCCCTGGTGGGCCGGC		27168907		27168936		TAATTGGGAGTGATTTCCCTCTGAGTTTGTGCTTTCCCTGGTGGGCCGGC
2C-C_HoxA_T3_F54		CAGAGGCTTCAGGCCATGTGTCTTTGAAG		27169431		27169459		TAATTGGGAGTGATTTCCCTCAGAGGCTTCAGGCCATGTGTCTTTGAAG
2C-C_HoxA_T3_F55		TACCGGCGCTGACATGGATCTTCTTCATCC		27169734		27169763		TAATTGGGAGTGATTTCCCTTACCGGCGCTGACATGGATCTTCTTCATCC
2C-C_HoxA_T3_F56		GGGCTCGATGTAGTTGGAGTTTATCAAAAA		27170308		27170337		TAATTGGGAGTGATTTCCCTGGGCTCGATGTAGTTGGAGTTTATCAAAAA
2C-C_HoxA_T3_F57		GTGTCCTTCAGGGGTTCTAGGCTAACAGGC		27170851		27170880		TAATTGGGAGTGATTTCCCTGTGTCCTTCAGGGGTTCTAGGCTAACAGGC
2C-C_HoxA_T3_F58		GTGCGATTGTGAGAGAGAAGGTGGCCCAAG		27171247		27171276		TAATTGGGAGTGATTTCCCTGTGCGATTGTGAGAGAGAAGGTGGCCCAAG
2C-C_HoxA_T3_F59		GAGCCACAGACAGAAATCAACACTGAGTGT		27172242		27172271		TAATTGGGAGTGATTTCCCTGAGCCACAGACAGAAATCAACACTGAGTGT
2C-C_HoxA_T3_F60		CTGAAGTTTACCAGCAGCATCTCGCCTGAG		27173006		27173035		TAATTGGGAGTGATTTCCCTCTGAAGTTTACCAGCAGCATCTCGCCTGAG
2C-C_HoxA_T3_F61		GCAGAATTTCAAAACGCCTGATGGTGGCAT		27173762		27173791		TAATTGGGAGTGATTTCCCTGCAGAATTTCAAAACGCCTGATGGTGGCAT
2C-C_HoxA_T3_F62		GGATTTCACCTTTCTGCATTCCCTACAGTC		27174902		27174931		TAATTGGGAGTGATTTCCCTGGATTTCACCTTTCTGCATTCCCTACAGTC
2C-C_HoxA_T3_F63		AGGTCATTCAACCACTAGGGTTCACCTGGA		27175595		27175624		TAATTGGGAGTGATTTCCCTAGGTCATTCAACCACTAGGGTTCACCTGGA
2C-C_HoxA_T3_F64		GTAAATGCAGAGAAGATAAATCTGCACACCCT		27176212		27176243		TAATTGGGAGTGATTTCCCTGTAAATGCAGAGAAGATAAATCTGCACACCCT
2C-C_HoxA_T3_F65		TAGTTCAGAAATATTGTCTCTTCAGCTTGT		27176976		27177005		TAATTGGGAGTGATTTCCCTTAGTTCAGAAATATTGTCTCTTCAGCTTGT
2C-C_HoxA_T3_F66		CTGGGATCAAACAGAAAGAGCAACTAACAA		27178413		27178442		TAATTGGGAGTGATTTCCCTCTGGGATCAAACAGAAAGAGCAACTAACAA
2C-C_HoxA_T3_F67		AAGTCATTAACATCCGCGGTTGTGCTGCAA		27179444		27179473		TAATTGGGAGTGATTTCCCTAAGTCATTAACATCCGCGGTTGTGCTGCAA
2C-C_HoxA_T3_F68		CGTGACGTTTTATAGCCAGTGAGCCGATCT		27179914		27179943		TAATTGGGAGTGATTTCCCTCGTGACGTTTTATAGCCAGTGAGCCGATCT
2C-C_HoxA_T3_F69		TGCAAAGGGTCCTATAAAGGCACGCAGGGA		27180866		27180895		TAATTGGGAGTGATTTCCCTTGCAAAGGGTCCTATAAAGGCACGCAGGGA
2C-C_HoxA_T3_F70		GCTTTTCGCCTGGGTTCCCTGCTCATGACCCAAG		27181771		27181804		TAATTGGGAGTGATTTCCCTGCTTTTCGCCTGGGTTCCCTGCTCATGACCCAAG
2C-C_HoxA_T3_F71		TTCCAACGTCTAAACTGTCCCAGAGAACGC		27182429		27182458		TAATTGGGAGTGATTTCCCTTTCCAACGTCTAAACTGTCCCAGAGAACGC
2C-C_HoxA_T3_F72		TTATGATGAATTATGGAAATGACTGGGACA		27183297		27183326		TAATTGGGAGTGATTTCCCTTTATGATGAATTATGGAAATGACTGGGACA
2C-C_HoxA_T3_F73		GTACTGACCGTCCTGCCAGCAGCTCTGAAT		27183808		27183837		TAATTGGGAGTGATTTCCCTGTACTGACCGTCCTGCCAGCAGCTCTGAAT
2C-C_HoxA_T3_F74		AGCTCAGAGACACTAGCACAGGAGCCCCAG		27184924		27184953		TAATTGGGAGTGATTTCCCTAGCTCAGAGACACTAGCACAGGAGCCCCAG
2C-C_HoxA_T3_F75		CAGTAGCATCCTCAGAGAGACCACTATGAA		27185941		27185970		TAATTGGGAGTGATTTCCCTCAGTAGCATCCTCAGAGAGACCACTATGAA
2C-C_HoxA_T3_F76		AGTTCATCCGCTGCATCCAAGGGTAAACCG		27186936		27186965		TAATTGGGAGTGATTTCCCTAGTTCATCCGCTGCATCCAAGGGTAAACCG
2C-C_HoxA_T3_F77		CATCGAACTGGTTTGTTTCTGGATGGCCGAA		27187436		27187466		TAATTGGGAGTGATTTCCCTCATCGAACTGGTTTGTTTCTGGATGGCCGAA
2C-C_HoxA_T3_F78		AGAAAGGACCGACAGAGCAGTGGCCGTGAG		27188291		27188320		TAATTGGGAGTGATTTCCCTAGAAAGGACCGACAGAGCAGTGGCCGTGAG
2C-C_HoxA_T3_F79		CCTGGAAGCCGGATGCCTGTTCCCCAGTCG		27189206		27189235		TAATTGGGAGTGATTTCCCTCCTGGAAGCCGGATGCCTGTTCCCCAGTCG
2C-C_HoxA_T3_F80b		TCGCAATAAATAATCGGCCCGCGGCAGCCG		27190622		27190651		TAATTGGGAGTGATTTCCCTTCGCAATAAATAATCGGCCCGCGGCAGCCG
2C-C_HoxA_T3_F81		GCCACGCGCGCTAACAGCATTATGTCCTCT		27191106		27191135		TAATTGGGAGTGATTTCCCTGCCACGCGCGCTAACAGCATTATGTCCTCT
2C-C_HoxA_T3_F82		CCACATGACCGACAGCGGCCAATGGAAGGG		27192256		27192285		TAATTGGGAGTGATTTCCCTCCACATGACCGACAGCGGCCAATGGAAGGG
2C-C_HoxA_T3_F83		GATGTTAGTGCACACGCAAAAACCAGACAA		27192929		27192958		TAATTGGGAGTGATTTCCCTGATGTTAGTGCACACGCAAAAACCAGACAA
2C-C_HoxA_T3_F84		GGAGGGGAATGTTCCTGAGCTGGCTGCAGA		27193760		27193789		TAATTGGGAGTGATTTCCCTGGAGGGGAATGTTCCTGAGCTGGCTGCAGA
2C-C_HoxA_T3_F85		GAGGCAGAGGGAATCCAAGGCGACCCAGTC		27194290		27194319		TAATTGGGAGTGATTTCCCTGAGGCAGAGGGAATCCAAGGCGACCCAGTC
2C-C_HoxA_T3_F86		AGAAAGGCTGCGCCGGGAGTCACGGGGCTA		27195632		27195661		TAATTGGGAGTGATTTCCCTAGAAAGGCTGCGCCGGGAGTCACGGGGCTA
2C-C_HoxA_T3_F87		GAACTCATAATTTTGACCTGTGATTTGTTG		27196157		27196186		TAATTGGGAGTGATTTCCCTGAACTCATAATTTTGACCTGTGATTTGTTG
2C-C_HoxA_T3_F88		GCGGACAGGAGAGGGATGGGGAGGATCCCAAG		27196595		27196626		TAATTGGGAGTGATTTCCCTGCGGACAGGAGAGGGATGGGGAGGATCCCAAG
2C-C_HoxA_T3_F89		CCCTAAAGGCCACCCAGCTGTGGAGGCTTC		27197335		27197364		TAATTGGGAGTGATTTCCCTCCCTAAAGGCCACCCAGCTGTGGAGGCTTC
2C-C_HoxA_T3_F90		CAAGACGCAAAGAGAAAAGACCAAGGCCCC		27198153		27198182		TAATTGGGAGTGATTTCCCTCAAGACGCAAAGAGAAAAGACCAAGGCCCC
2C-C_HoxA_T3_F91		AGTGATCCCTAGCCTGGGTGCAAAGACAAA		27198992		27199021		TAATTGGGAGTGATTTCCCTAGTGATCCCTAGCCTGGGTGCAAAGACAAA
2C-C_HoxA_T3_F93		ACACCCTCTGGGCGGTCATCAAGTTCTGGG		27200325		27200354		TAATTGGGAGTGATTTCCCTACACCCTCTGGGCGGTCATCAAGTTCTGGG
2C-C_HoxA_T3_F94		CCATAAAGGCCGGGTCTGCGAACTGTCTGGAA		27201047		27201078		TAATTGGGAGTGATTTCCCTCCATAAAGGCCGGGTCTGCGAACTGTCTGGAA
2C-C_HoxA_T3_F95		AGGCCTTGAGGTAACTATTGCAAAATATAC		27202126		27202155		TAATTGGGAGTGATTTCCCTAGGCCTTGAGGTAACTATTGCAAAATATAC
2C-C_HoxA_T3_F96		TCCGAGTGGAGCGCGCATGAAGCCAGTTGG		27203419		27203448		TAATTGGGAGTGATTTCCCTTCCGAGTGGAGCGCGCATGAAGCCAGTTGG
2C-C_HoxA_T3_F96b		CCGCCGCTCACGGACAATCTAGTTGTACAA		27204117		27204146		TAATTGGGAGTGATTTCCCTCCGCCGCTCACGGACAATCTAGTTGTACAA
2C-C_HoxA_T3_F97		TCTATCAACTGGAGGAGAACCACAAGCATA		27204579		27204608		TAATTGGGAGTGATTTCCCTTCTATCAACTGGAGGAGAACCACAAGCATA
2C-C_HoxA_T3_F98		CGTCCAGCAGAACAATAACGCGTAAATCACTCC		27205230		27205262		TAATTGGGAGTGATTTCCCTCGTCCAGCAGAACAATAACGCGTAAATCACTCC
2C-C_HoxA_T3_F99		CAACCCTTAAATTCGCCTTTGCTACGAGGA		27205967		27205996		TAATTGGGAGTGATTTCCCTCAACCCTTAAATTCGCCTTTGCTACGAGGA
2C-C_HoxA_T3_F100		ACAGAAAGCAGCGACTCCTAGAACAGGGGT		27206670		27206699		TAATTGGGAGTGATTTCCCTACAGAAAGCAGCGACTCCTAGAACAGGGGT
2C-C_HoxA_T3_F101		GTCTGCAAATGGGCTGGGCATGTCTGGATG		27207169		27207198		TAATTGGGAGTGATTTCCCTGTCTGCAAATGGGCTGGGCATGTCTGGATG
2C-C_HoxA_T3_F102		AAAGCTGCAGCGAATGTCCCCTAATCAGA		27208146		27208174		TAATTGGGAGTGATTTCCCTAAAGCTGCAGCGAATGTCCCCTAATCAGA
2C-C_HoxA_T3_F103		CCCAGAATTCCTACCACGCCCCCGGCGTCC		27208856		27208885		TAATTGGGAGTGATTTCCCTCCCAGAATTCCTACCACGCCCCCGGCGTCC
2C-C_HoxA_T3_F104		AACCTTACGGCACCAGGGCTATAGGGCCCA		27210047		27210076		TAATTGGGAGTGATTTCCCTAACCTTACGGCACCAGGGCTATAGGGCCCA
2C-C_HoxA_T3_F105		AACTGAAGAAAATGAATCGAGAAAACCGGA		27211553		27211582		TAATTGGGAGTGATTTCCCTAACTGAAGAAAATGAATCGAGAAAACCGGA
2C-C_HoxA_T3_F106		TGCTTACTTGGAAGATGGGCCAGGCAGCTT		27212176		27212205		TAATTGGGAGTGATTTCCCTTGCTTACTTGGAAGATGGGCCAGGCAGCTT
2C-C_HoxA_T3_F107		GCATTTGTCCGCCGAGTCGTAGAGGCAGTA		27213392		27213421		TAATTGGGAGTGATTTCCCTGCATTTGTCCGCCGAGTCGTAGAGGCAGTA
2C-C_HoxA_T3_F108		GCTCTCCGAGCATGACATTGTTGTGGGATA		27213857		27213886		TAATTGGGAGTGATTTCCCTGCTCTCCGAGCATGACATTGTTGTGGGATA
2C-C_HoxA_T3_F109		CTAGTCCGTTGATCCAGTTAGGATCTTCTC		27214611		27214640		TAATTGGGAGTGATTTCCCTCTAGTCCGTTGATCCAGTTAGGATCTTCTC
2C-C_HoxA_T3_F110		ACGAACCTGAGTGCAGAAAAGCTTCAGAGC		27215996		27216025		TAATTGGGAGTGATTTCCCTACGAACCTGAGTGCAGAAAAGCTTCAGAGC
2C-C_HoxA_T3_F111b		CTGGAGGGCACTCTCAATGCTTTCAAGACT		27217750		27217779		TAATTGGGAGTGATTTCCCTCTGGAGGGCACTCTCAATGCTTTCAAGACT
2C-C_HoxA_T3_F112		AGACATAGAGATGCACCTAGTAGGAAACCA		27218790		27218819		TAATTGGGAGTGATTTCCCTAGACATAGAGATGCACCTAGTAGGAAACCA
2C-C_HoxA_T3_F113		GCCCAGCCCGCTGCTATTGAGA		27219631		27219652		TAATTGGGAGTGATTTCCCTGCCCAGCCCGCTGCTATTGAGA
2C-C_HoxA_T3_F114		GAACCCAGACCAGGCTCCCTCTTGTTGAAG		27220362		27220391		TAATTGGGAGTGATTTCCCTGAACCCAGACCAGGCTCCCTCTTGTTGAAG
2C-C_HoxA_T3_F115		CAGACACTGAGCAAATCCAAGTTTCATTAC		27221528		27221557		TAATTGGGAGTGATTTCCCTCAGACACTGAGCAAATCCAAGTTTCATTAC
2C-C_HoxA_T3_F116		GGAGGTGGTCTGGGACTCTCTTGATTAAGA		27222247		27222276		TAATTGGGAGTGATTTCCCTGGAGGTGGTCTGGGACTCTCTTGATTAAGA
2C-C_HoxA_T3_F117		ACTGGAGTCCCGGCGCAACACATGGCTTTT		27223641		27223670		TAATTGGGAGTGATTTCCCTACTGGAGTCCCGGCGCAACACATGGCTTTT
2C-C_HoxA_T3_F118		TGGTCGAAAGCCTGTGGCAGGACGCCGTTC		27224339		27224368		TAATTGGGAGTGATTTCCCTTGGTCGAAAGCCTGTGGCAGGACGCCGTTC
2C-C_HoxA_T3_F119		AGCTTACGTCTCCAAATTTCTACTTCACGGA		27224840		27224870		TAATTGGGAGTGATTTCCCTAGCTTACGTCTCCAAATTTCTACTTCACGGA
2C-C_HoxA_T3_F120		GGTGGCTTGTCCGATTTGCACGGTGACTTG		27225465		27225494		TAATTGGGAGTGATTTCCCTGGTGGCTTGTCCGATTTGCACGGTGACTTG
2C-C_HoxA_T3_F121		GAAGGCAAAATATGCTCCCCATCCTGCAGG		27226273		27226302		TAATTGGGAGTGATTTCCCTGAAGGCAAAATATGCTCCCCATCCTGCAGG
2C-C_HoxA_T3_F122		CTAGACAGACCTGCGGTTTTATAGCAGTTT		27227459		27227488		TAATTGGGAGTGATTTCCCTCTAGACAGACCTGCGGTTTTATAGCAGTTT
2C-C_HoxA_T3_F123		CAATGCGAGGCCTTGTTACCGAGGTTGTTG		27229023		27229052		TAATTGGGAGTGATTTCCCTCAATGCGAGGCCTTGTTACCGAGGTTGTTG
2C-C_HoxA_T3_F124		ACCCACTTGACAGACTGAATCTCACTCCCA		27229832		27229861		TAATTGGGAGTGATTTCCCTACCCACTTGACAGACTGAATCTCACTCCCA
2C-C_HoxA_T3_F125		TAATCTTCTCTTCTCCCTTCAGTTTGGGA		27230586		27230614		TAATTGGGAGTGATTTCCCTTAATCTTCTCTTCTCCCTTCAGTTTGGGA
2C-C_HoxA_T3_F126		AGCTGCTGTCGCCAACCCCCCAGACCAGAG		27232061		27232090		TAATTGGGAGTGATTTCCCTAGCTGCTGTCGCCAACCCCCCAGACCAGAG
2C-C_HoxA_T3_F127		GTCCTAAAACCTAGGCATAAATCTCCCTCT		27233328		27233357		TAATTGGGAGTGATTTCCCTGTCCTAAAACCTAGGCATAAATCTCCCTCT
2C-C_HoxA_T3_F128		ATAAAGAAGTTGTGAGTCCTCAGGAGAGGT		27234849		27234878		TAATTGGGAGTGATTTCCCTATAAAGAAGTTGTGAGTCCTCAGGAGAGGT
2C-C_HoxA_T3_F129		TAACAAAAATGTACAGCTTTAAAGCAGA		27235567		27235594		TAATTGGGAGTGATTTCCCTTAACAAAAATGTACAGCTTTAAAGCAGA
2C-C_HoxA_T3_F130		AGGCTTGTCAACGCGAGGTGGCGCCCTTGA		27235978		27236007		TAATTGGGAGTGATTTCCCTAGGCTTGTCAACGCGAGGTGGCGCCCTTGA
2C-C_HoxA_T3_F131		GATGATCCACAGAATTCACTTTATGTGAGA		27236985		27237014		TAATTGGGAGTGATTTCCCTGATGATCCACAGAATTCACTTTATGTGAGA
2C-C_HoxA_T3_F132		GGGTTGACGTTTGACATTTAACGGGCTGGG		27237556		27237585		TAATTGGGAGTGATTTCCCTGGGTTGACGTTTGACATTTAACGGGCTGGG
2C-C_HoxA_T3_F133		ATAGGTCGTCATTTACCGGGCAGAGTGGAC		27238759		27238788		TAATTGGGAGTGATTTCCCTATAGGTCGTCATTTACCGGGCAGAGTGGAC
2C-C_HoxA_T3_F134		GGAGGAGCACGGAGGCTGTCATAGCCCGAG		27239675		27239704		TAATTGGGAGTGATTTCCCTGGAGGAGCACGGAGGCTGTCATAGCCCGAG
2C-C_HoxA_T3_F135		CTGACCTGGTAACAACGCTTCCTCCTCCAG		27240572		27240601		TAATTGGGAGTGATTTCCCTCTGACCTGGTAACAACGCTTCCTCCTCCAG
2C-C_HoxA_T3_F136		CTGATCCTGGATTTGTCCTGACCAATGTAA		27241381		27241410		TAATTGGGAGTGATTTCCCTCTGATCCTGGATTTGTCCTGACCAATGTAA
2C-C_HoxA_T3_F137		CCAGGCAGCCAACAAACTGACTTGCTGTGG		27242796		27242825		TAATTGGGAGTGATTTCCCTCCAGGCAGCCAACAAACTGACTTGCTGTGG
2C-C_HoxA_T3_F138		TCCCTGTCCGCTGGCCAACTTCAGCCCAGA		27244011		27244040		TAATTGGGAGTGATTTCCCTTCCCTGTCCGCTGGCCAACTTCAGCCCAGA
2C-C_HoxA_T3_F140		GTCGGACCAGGCTGGTGACATACTTCGCTG		27245517		27245546		TAATTGGGAGTGATTTCCCTGTCGGACCAGGCTGGTGACATACTTCGCTG
2C-C_HoxA_T3_F141		TTGCTGCATCAGAATTATGGAGGAACACAA		27246567		27246596		TAATTGGGAGTGATTTCCCTTTGCTGCATCAGAATTATGGAGGAACACAA
2C-C_HoxA_T3_F142		CCAGAGTTAAATGCAGGCTCGACCTTCTGC		27247800		27247829		TAATTGGGAGTGATTTCCCTCCAGAGTTAAATGCAGGCTCGACCTTCTGC
2C-C_HoxA_T3_F143		AGACTTGAGCATGACAGGGTGGGGGGCCTC		27248852		27248881		TAATTGGGAGTGATTTCCCTAGACTTGAGCATGACAGGGTGGGGGGCCTC
2C-C_HoxA_T3_F144		GAGACGCTATTTCCACCTTGACAAGAAAGA		27249913		27249942		TAATTGGGAGTGATTTCCCTGAGACGCTATTTCCACCTTGACAAGAAAGA
2C-C_HoxA_T3_F145		ACCCCTAACTTGTAAATGAACATGCCAGCC		27251457		27251486		TAATTGGGAGTGATTTCCCTACCCCTAACTTGTAAATGAACATGCCAGCC
2C-C_HoxA_T3_F146		TCGTACAGTCGCAAACATTATTCCGTTCTT		27252681		27252710		TAATTGGGAGTGATTTCCCTTCGTACAGTCGCAAACATTATTCCGTTCTT
2C-C_HoxA_T3_F147		TCTTGCTCCCATAGAACCGTGCCCTCACAG		27254919		27254948		TAATTGGGAGTGATTTCCCTTCTTGCTCCCATAGAACCGTGCCCTCACAG
2C-C_HoxA_T3_F148		AGTAAGGAGATCAAGACAGCCCTGGGAAGGAA		27256773		27256804		TAATTGGGAGTGATTTCCCTAGTAAGGAGATCAAGACAGCCCTGGGAAGGAA
2C-C_HoxA_T3_F149		GTGAAGGAAACATGGAGGGTGACACAGCTA		27259400		27259429		TAATTGGGAGTGATTTCCCTGTGAAGGAAACATGGAGGGTGACACAGCTA
2C-C_HoxA_T3_F150		TGACAAAGCACTGGCCATTTCTCCATGTTT		27261856		27261885		TAATTGGGAGTGATTTCCCTTGACAAAGCACTGGCCATTTCTCCATGTTT
2C-C_HoxA_T3_F151		ATAAAGGAATACTCTATATTCAGACGAGA		27264440		27264468		TAATTGGGAGTGATTTCCCTATAAAGGAATACTCTATATTCAGACGAGA
2C-C_HoxA_T3_F152		ACTCCTGTAGGCATTGATGTGTGTCCCCTG		27265934		27265963		TAATTGGGAGTGATTTCCCTACTCCTGTAGGCATTGATGTGTGTCCCCTG
2C-C_HoxA_T3_F153		ACAGCCTGGACTTCCTGAGCCACAACAAAT		27274673		27274702		TAATTGGGAGTGATTTCCCTACAGCCTGGACTTCCTGAGCCACAACAAAT
2C-C_HoxA_T3_F153b		GATCCGAGCCAGCAAGGATGCTGGGACTCG		27275079		27275108		TAATTGGGAGTGATTTCCCTGATCCGAGCCAGCAAGGATGCTGGGACTCG
2C-C_HoxA_T3_F154		AAGCAGACTAAGTGGCACTCCTTGATCTCT		27280035		27280064		TAATTGGGAGTGATTTCCCTAAGCAGACTAAGTGGCACTCCTTGATCTCT
2C-C_HoxA_T3_F155b		CCCTAGGCAGGGACTTGGGAGAGGACCTTA		27281248		27281277		TAATTGGGAGTGATTTCCCTCCCTAGGCAGGGACTTGGGAGAGGACCTTA
2C-C_HoxA_T3_F156		CAATCGAGCGAGGCCCACACCTGGCGCATC		27282229		27282258		TAATTGGGAGTGATTTCCCTCAATCGAGCGAGGCCCACACCTGGCGCATC
2C-C_HoxA_T3_F157		ACCTGGAGCCTCGACTACACAGCATCTTCT		27286646		27286675		TAATTGGGAGTGATTTCCCTACCTGGAGCCTCGACTACACAGCATCTTCT
2C-C_HoxA_T3_F158		TAGGGAAGGAACCAAAAGATGGACCCACAG		27287525		27287554		TAATTGGGAGTGATTTCCCTTAGGGAAGGAACCAAAAGATGGACCCACAG
2C-C_HoxA_T3_F159		CCACGAACGGTTTCTTTAGTGATTATGTTG		27289491		27289520		TAATTGGGAGTGATTTCCCTCCACGAACGGTTTCTTTAGTGATTATGTTG
2C-C_HoxA_T3_F160		GAGCTCATGTTGTTAAGTATACAAGGTCCA		27300548		27300577		TAATTGGGAGTGATTTCCCTGAGCTCATGTTGTTAAGTATACAAGGTCCA
2C-C_HoxA_1_R		TCAGAATGCAGCCTGTTGGACAAATGATGA		27035865		27035894		TCAGAATGCAGCCTGTTGGACAAATGATGAATCACCGACTGCCCATAGAGAGG
2C-C_HoxA_2_R		AGAAAATCTCCAGATACGAAGTTGTGATCTAGG		27067292		27067324		AGAAAATCTCCAGATACGAAGTTGTGATCTAGGATCACCGACTGCCCATAGAGAGG
2C-C_HoxA_3_R		CACCCCAGAGTGTTTTCACATGGCCCTGGC		27073846		27073875		CACCCCAGAGTGTTTTCACATGGCCCTGGCATCACCGACTGCCCATAGAGAGG
2C-C_HoxA_4_R		CTTGTGATATTTGAAAACCAGCATGGTCAGGTTG		27082492		27082525		CTTGTGATATTTGAAAACCAGCATGGTCAGGTTGATCACCGACTGCCCATAGAGAGG
2C-C_HoxA_5_R		GGAATCAGTGTCCAAGCTCTCTGGATATAC		27093718		27093747		GGAATCAGTGTCCAAGCTCTCTGGATATACATCACCGACTGCCCATAGAGAGG
2C-C_HoxA_6_R		CTTTGCTTCCATAAATCCCCTAAGATTTTGAAATG		27099600		27099634		CTTTGCTTCCATAAATCCCCTAAGATTTTGAAATGATCACCGACTGCCCATAGAGAGG
2C-C_HoxA_7_R		AGACTTAGCAGCCGTAGAGTTTCTTACTCAAATT		27106555		27106588		AGACTTAGCAGCCGTAGAGTTTCTTACTCAAATTATCACCGACTGCCCATAGAGAGG
2C-C_HoxA_8_R		CTTAGTGTTCAGCTCCTGAACTTTTATTACCTG		27112756		27112788		CTTAGTGTTCAGCTCCTGAACTTTTATTACCTGATCACCGACTGCCCATAGAGAGG
2C-C_HoxA_9_R		TAATCAAACAACGTCCTTGCCTCAAAATAG		27121129		27121158		TAATCAAACAACGTCCTTGCCTCAAAATAGATCACCGACTGCCCATAGAGAGG
2C-C_HoxA_10_R		CTTGATTCCCAGTCTTTGTAGCAATGTTCTGAGC		27124044		27124077		CTTGATTCCCAGTCTTTGTAGCAATGTTCTGAGCATCACCGACTGCCCATAGAGAGG
2C-C_HoxA_11_R		TTCACAGACGTGCTCAGCCATCAGGAAAGC		27130082		27130111		TTCACAGACGTGCTCAGCCATCAGGAAAGCATCACCGACTGCCCATAGAGAGG
2C-C_HoxA_12_R		TTGAGAGCTCAGATAAACTGCTGGGACTCA		27130799		27130828		TTGAGAGCTCAGATAAACTGCTGGGACTCAATCACCGACTGCCCATAGAGAGG
2C-C_HoxA_13_R		CACATTAAAGTATTTGGAAGCCAGCCATCT		27131623		27131652		CACATTAAAGTATTTGGAAGCCAGCCATCTATCACCGACTGCCCATAGAGAGG
2C-C_HoxA_14_R		CCTTTACAGCCATGACGGCTATGAAATCAA		27132290		27132319		CCTTTACAGCCATGACGGCTATGAAATCAAATCACCGACTGCCCATAGAGAGG
2C-C_HoxA_15_R		AGTTTTGGCTTTTGAAGGGAGTTCTGTTTA		27132610		27132639		AGTTTTGGCTTTTGAAGGGAGTTCTGTTTAATCACCGACTGCCCATAGAGAGG
2C-C_HoxA_16_R		ACTTAGCACAGGAAGCCGGGTTTCTGAAGT		27133318		27133347		ACTTAGCACAGGAAGCCGGGTTTCTGAAGTATCACCGACTGCCCATAGAGAGG
2C-C_HoxA_17_R		TCGTTTCCTGGCGGGGTGGCCGGAGAGATG		27134156		27134185		TCGTTTCCTGGCGGGGTGGCCGGAGAGATGATCACCGACTGCCCATAGAGAGG
2C-C_HoxA_18_R		TTCCAGAGTAAACAGCGGGAGCGCACTGGG		27135132		27135161		TTCCAGAGTAAACAGCGGGAGCGCACTGGGATCACCGACTGCCCATAGAGAGG
2C-C_HoxA_19_R		TAAATCCCCGGCGCTCCGCCGTCTAGGTGA		27135761		27135790		TAAATCCCCGGCGCTCCGCCGTCTAGGTGAATCACCGACTGCCCATAGAGAGG
2C-C_HoxA_20_R		TTCTGTAATTCGACTTGGAGGGGCGGATGA		27136414		27136443		TTCTGTAATTCGACTTGGAGGGGCGGATGAATCACCGACTGCCCATAGAGAGG
2C-C_HoxA_21_R		GGCTGCTGAGGTCGTTAAATTGTTGTTTAC		27137067		27137096		GGCTGCTGAGGTCGTTAAATTGTTGTTTACATCACCGACTGCCCATAGAGAGG
2C-C_HoxA_22_R		GGCGGGGAGAGAAGGAGCTCCTGTGGGAGA		27137721		27137750		GGCGGGGAGAGAAGGAGCTCCTGTGGGAGAATCACCGACTGCCCATAGAGAGG
2C-C_HoxA_23_R		TCCCCGTCCGAAAGCATTAAGTTAGAAGGC		27138581		27138610		TCCCCGTCCGAAAGCATTAAGTTAGAAGGCATCACCGACTGCCCATAGAGAGG
2C-C_HoxA_24_R		AACGATCTATTATTAGCAATGTAAACAGGT		27139216		27139245		AACGATCTATTATTAGCAATGTAAACAGGTATCACCGACTGCCCATAGAGAGG
2C-C_HoxA_25_R		AGTTCTGGCCCATTGTTGACAAGCAGTTGG		27140563		27140592		AGTTCTGGCCCATTGTTGACAAGCAGTTGGATCACCGACTGCCCATAGAGAGG
2C-C_HoxA_26_R		TTCGATAGAGATGGAGGGGACGGGGTCT		27141257		27141284		TTCGATAGAGATGGAGGGGACGGGGTCTATCACCGACTGCCCATAGAGAGG
2C-C_HoxA_28_R		GGGGGCGAGGGTGCCTGCGTGCCTCCTGAT		27142530		27142559		GGGGGCGAGGGTGCCTGCGTGCCTCCTGATATCACCGACTGCCCATAGAGAGG
2C-C_HoxA_29_R		CTTCGAGAGCCGCCTCCCGTTTTCCGCTT		27143242		27143270		CTTCGAGAGCCGCCTCCCGTTTTCCGCTTATCACCGACTGCCCATAGAGAGG
2C-C_HoxA_29b_R		CTCACCAAAAGCCTTGACAGCTTCTAGCCC		27144314		27144343		CTCACCAAAAGCCTTGACAGCTTCTAGCCCATCACCGACTGCCCATAGAGAGG
2C-C_HoxA_30_R		CTTCATCCTTAGGTGAATCTCTCCCCTAGC		27144984		27145013		CTTCATCCTTAGGTGAATCTCTCCCCTAGCATCACCGACTGCCCATAGAGAGG
2C-C_HoxA_31_R		CAATTCTTTCCTCCTGACGCGATAACAGAC		27146094		27146123		CAATTCTTTCCTCCTGACGCGATAACAGACATCACCGACTGCCCATAGAGAGG
2C-C_HoxA_32_R		AGACGTACACTTAGTCATCCTTGCACAGAG		27147038		27147067		AGACGTACACTTAGTCATCCTTGCACAGAGATCACCGACTGCCCATAGAGAGG
2C-C_HoxA_33_R		GAGGACAGAGAGAGGAAGAGCGGCGTCAGG		27148344		27148373		GAGGACAGAGAGAGGAAGAGCGGCGTCAGGATCACCGACTGCCCATAGAGAGG
2C-C_HoxA_34_R		TAAGTCTGAGTAGGGTCTTCCCAGAGGTAA		27149226		27149255		TAAGTCTGAGTAGGGTCTTCCCAGAGGTAAATCACCGACTGCCCATAGAGAGG
2C-C_HoxA_35_R		TCGCGTTGTTTCACGATCTTGATCGCACAC		27150259		27150288		TCGCGTTGTTTCACGATCTTGATCGCACACATCACCGACTGCCCATAGAGAGG
2C-C_HoxA_36_R		GCACAAGCCATAAAATCCTGCCAGAGTTTC		27151529		27151558		GCACAAGCCATAAAATCCTGCCAGAGTTTCATCACCGACTGCCCATAGAGAGG
2C-C_HoxA_37_R		GTCAGCAGACCACCACCTTGGAGCTCATAC		27152623		27152652		GTCAGCAGACCACCACCTTGGAGCTCATACATCACCGACTGCCCATAGAGAGG
2C-C_HoxA_38_R		TTCCTAAGAAATAGAGCCCAGCAAGAGAGCCCCT		27153894		27153927		TTCCTAAGAAATAGAGCCCAGCAAGAGAGCCCCTATCACCGACTGCCCATAGAGAGG
2C-C_HoxA_39_R		AGATGAAGGTCCAGCGTCCTGGCATGCAGA		27155451		27155480		AGATGAAGGTCCAGCGTCCTGGCATGCAGAATCACCGACTGCCCATAGAGAGG
2C-C_HoxA_40_R		GTTAAACACTTGGTTACTGCCGAGGCCGGC		27156463		27156492		GTTAAACACTTGGTTACTGCCGAGGCCGGCATCACCGACTGCCCATAGAGAGG
2C-C_HoxA_41_R		ATTTCCCTCTTCCAGCTGCTCCGGCTGCTC		27157272		27157301		ATTTCCCTCTTCCAGCTGCTCCGGCTGCTCATCACCGACTGCCCATAGAGAGG
2C-C_HoxA_42_R		GTTTTGAGTTTAAGAGTTCTGTCTAAGCAA		27158141		27158170		GTTTTGAGTTTAAGAGTTCTGTCTAAGCAAATCACCGACTGCCCATAGAGAGG
2C-C_HoxA_43_R		TGTGAGGACTCACTTATAGCAGCTGCAGGA		27159273		27159302		TGTGAGGACTCACTTATAGCAGCTGCAGGAATCACCGACTGCCCATAGAGAGG
2C-C_HoxA_44_R		AATATTTGCAAGGCTGTTGGCAGATTAGAT		27160682		27160711		AATATTTGCAAGGCTGTTGGCAGATTAGATATCACCGACTGCCCATAGAGAGG
2C-C_HoxA_45_R		CACGCTTTTCCCGTAGGAAGAACCGATGAT		27161566		27161595		CACGCTTTTCCCGTAGGAAGAACCGATGATATCACCGACTGCCCATAGAGAGG
2C-C_HoxA_46_R		GACTCTCCTGAAACCTCACTAATATGTGTT		27162724		27162753		GACTCTCCTGAAACCTCACTAATATGTGTTATCACCGACTGCCCATAGAGAGG
2C-C_HoxA_47_R		CCCATAAATCGTTCAGACTAATGAGTCACA		27163751		27163780		CCCATAAATCGTTCAGACTAATGAGTCACAATCACCGACTGCCCATAGAGAGG
2C-C_HoxA_48_R		CCATTCCTGGCAGAATATCTTCCTAAGAGG		27164743		27164772		CCATTCCTGGCAGAATATCTTCCTAAGAGGATCACCGACTGCCCATAGAGAGG
2C-C_HoxA_49_R		CATCCTGGGTATTAAGTACTCTACTATGCC		27165667		27165696		CATCCTGGGTATTAAGTACTCTACTATGCCATCACCGACTGCCCATAGAGAGG
2C-C_HoxA_50_R		ATTTGCAAGAAGATCCCTCTCTCCTCCACAGAC		27166629		27166661		ATTTGCAAGAAGATCCCTCTCTCCTCCACAGACATCACCGACTGCCCATAGAGAGG
2C-C_HoxA_51_R		TCTCCCAGGTCTACTTTGCATGGGGTGAAC		27167429		27167458		TCTCCCAGGTCTACTTTGCATGGGGTGAACATCACCGACTGCCCATAGAGAGG
2C-C_HoxA_52_R		GTAGCCACATCACAATTTGTACAGTTCCAC		27168186		27168215		GTAGCCACATCACAATTTGTACAGTTCCACATCACCGACTGCCCATAGAGAGG
2C-C_HoxA_53_R		AGAGGCCGAGGCCGAATTGGAGGATCGCAT		27168937		27168966		AGAGGCCGAGGCCGAATTGGAGGATCGCATATCACCGACTGCCCATAGAGAGG
2C-C_HoxA_54_R		CTTTTCTTCAGCCCCAATGCCCAGCACCATTCT		27169398		27169430		CTTTTCTTCAGCCCCAATGCCCAGCACCATTCTATCACCGACTGCCCATAGAGAGG
2C-C_HoxA_55_R		AGGGGTACACCACGGGCTCCTTGCCCTTCA		27169764		27169793		AGGGGTACACCACGGGCTCCTTGCCCTTCAATCACCGACTGCCCATAGAGAGG
2C-C_HoxA_56_R		CGAGCTCATGGTCATTAATTTGTGAAGTGC		27170338		27170367		CGAGCTCATGGTCATTAATTTGTGAAGTGCATCACCGACTGCCCATAGAGAGG
2C-C_HoxA_57_R		GAAAGGAAGGGCGTTGGGACCGAGGGGCAT		27170881		27170910		GAAAGGAAGGGCGTTGGGACCGAGGGGCATATCACCGACTGCCCATAGAGAGG
2C-C_HoxA_58_R		GATGGGAATGGATAGAAGCAACACCTCCAC		27171277		27171306		GATGGGAATGGATAGAAGCAACACCTCCACATCACCGACTGCCCATAGAGAGG
2C-C_HoxA_59_R		AATCTTTAGCCATCCTCTCTAGACTGGAGG		27172272		27172301		AATCTTTAGCCATCCTCTCTAGACTGGAGGATCACCGACTGCCCATAGAGAGG
2C-C_HoxA_60_R		AAAAGATGGGATGCCCTGAAATGTAGCAGA		27173036		27173065		AAAAGATGGGATGCCCTGAAATGTAGCAGAATCACCGACTGCCCATAGAGAGG
2C-C_HoxA_61_R		TTGAAGGCTTCCCCACCACCTACACTAGAC		27173792		27173821		TTGAAGGCTTCCCCACCACCTACACTAGACATCACCGACTGCCCATAGAGAGG
2C-C_HoxA_62_R		TAGTTATTCACTTATAGCTTGTAGCATTTC		27174932		27174961		TAGTTATTCACTTATAGCTTGTAGCATTTCATCACCGACTGCCCATAGAGAGG
2C-C_HoxA_63_R		GTCCATACCGTGATACACGCGTCACTCTGA		27175625		27175654		GTCCATACCGTGATACACGCGTCACTCTGAATCACCGACTGCCCATAGAGAGG
2C-C_HoxA_64_R		AGGAATCGCCAGCAGAGCACGCTTTAGTACA		27176181		27176211		AGGAATCGCCAGCAGAGCACGCTTTAGTACAATCACCGACTGCCCATAGAGAGG
2C-C_HoxA_65_R		GGGAACAAACGAGCCCCCGCACATTGCCGC		27177006		27177035		GGGAACAAACGAGCCCCCGCACATTGCCGCATCACCGACTGCCCATAGAGAGG
2C-C_HoxA_66_R		AAGAAAGGCGGAAATCTCCTACTGACAAAG		27178443		27178472		AAGAAAGGCGGAAATCTCCTACTGACAAAGATCACCGACTGCCCATAGAGAGG
2C-C_HoxA_67_R		TTAAAGTTAGGCCTGGGGATGCGGCGCGGC		27179474		27179503		TTAAAGTTAGGCCTGGGGATGCGGCGCGGCATCACCGACTGCCCATAGAGAGG
2C-C_HoxA_68_R		GTCTGTGCTATGGATGATTTTACGATCTAA		27179944		27179973		GTCTGTGCTATGGATGATTTTACGATCTAAATCACCGACTGCCCATAGAGAGG
2C-C_HoxA_69_R		CACACCGCTTGGAGTCACAGTTTTCATCAC		27180896		27180925		CACACCGCTTGGAGTCACAGTTTTCATCACATCACCGACTGCCCATAGAGAGG
2C-C_HoxA_70_R		CTTGTCCCCCTGGCGGACTTTGGAAGAC		27181743		27181770		CTTGTCCCCCTGGCGGACTTTGGAAGACATCACCGACTGCCCATAGAGAGG
2C-C_HoxA_71_R		CCATTTCCCCCACTATTTGTGAGCGCAGGG		27182459		27182488		CCATTTCCCCCACTATTTGTGAGCGCAGGGATCACCGACTGCCCATAGAGAGG
2C-C_HoxA_72_R		TGTACTTGGTTCCCTCCTACGTAGGCACCC		27183327		27183356		TGTACTTGGTTCCCTCCTACGTAGGCACCC ATCACCGACTGCCCATAGAGAGG
2C-C_HoxA_73_R		TTTGAAAATACAGATATCACCTTCGGGGAA		27183838		27183867		TTTGAAAATACAGATATCACCTTCGGGGAAATCACCGACTGCCCATAGAGAGG
2C-C_HoxA_74_R		ACGCATTCAGGGCGCACCCCAGAACTCCGG		27184954		27184983		ACGCATTCAGGGCGCACCCCAGAACTCCGGATCACCGACTGCCCATAGAGAGG
2C-C_HoxA_75_R		TTCAGAGTGTGTACACTACTTACATGGTTCCAC		27185908		27185940		TTCAGAGTGTGTACACTACTTACATGGTTCCACATCACCGACTGCCCATAGAGAGG
2C-C_HoxA_76_R		GGCTCGTGTACTTCCGGTCGGCGCCTTCGT		27186966		27186995		GGCTCGTGTACTTCCGGTCGGCGCCTTCGTATCACCGACTGCCCATAGAGAGG
2C-C_HoxA_77_R		CGCCAAAAGCGACAGCAGCAAATCGCACCAG		27187467		27187497		CGCCAAAAGCGACAGCAGCAAATCGCACCAGATCACCGACTGCCCATAGAGAGG
2C-C_HoxA_78_R		ACTGGGCTCCTAAGACAGCCGAGGGACCTG		27188321		27188350		ACTGGGCTCCTAAGACAGCCGAGGGACCTGATCACCGACTGCCCATAGAGAGG
2C-C_HoxA_79_R		ATCCGTCCTGGAAAGGGTTTACTTTGCATA		27189236		27189265		ATCCGTCCTGGAAAGGGTTTACTTTGCATAATCACCGACTGCCCATAGAGAGG
2C-C_HoxA_80b_R		CAGTCAGGAAGGCGGCGGACCTAGGATGCA		27190652		27190681		CAGTCAGGAAGGCGGCGGACCTAGGATGCAATCACCGACTGCCCATAGAGAGG
2C-C_HoxA_81_R		GCACCGAAACTTCCCACCAAGTAACACCCA		27191136		27191165		GCACCGAAACTTCCCACCAAGTAACACCCAATCACCGACTGCCCATAGAGAGG
2C-C_HoxA_82_R		CCGAACAACTCATAAAGTTGTATTGCAAAG		27192286		27192315		CCGAACAACTCATAAAGTTGTATTGCAAAGATCACCGACTGCCCATAGAGAGG
2C-C_HoxA_83_R		ACGTCTCTACACGGATAAAGGCACATATAC		27192959		27192988		ACGTCTCTACACGGATAAAGGCACATATACATCACCGACTGCCCATAGAGAGG
2C-C_HoxA_84_R		TCTGTGGGTTAGCTTCTGCTTAGCAGGACTG		27193729		27193759		TCTGTGGGTTAGCTTCTGCTTAGCAGGACTGATCACCGACTGCCCATAGAGAGG
2C-C_HoxA_85_R		TCTGCGGCCGCTCAGTCCACAAAAGTTGGG		27194320		27194349		TCTGCGGCCGCTCAGTCCACAAAAGTTGGGATCACCGACTGCCCATAGAGAGG
2C-C_HoxA_86_R		CCGGCTCGCAACAGCCTGGCTCCGCTCTTC		27195662		27195691		CCGGCTCGCAACAGCCTGGCTCCGCTCTTCATCACCGACTGCCCATAGAGAGG
2C-C_HoxA_87_R		TCCGGCAGCTTTCAGTGTCGGTTTTACGAG		27196187		27196216		TCCGGCAGCTTTCAGTGTCGGTTTTACGAGATCACCGACTGCCCATAGAGAGG
2C-C_HoxA_88_R		CTTGGTCCAGGGCTCACTAGCAGGAGTCGG		27196565		27196594		CTTGGTCCAGGGCTCACTAGCAGGAGTCGGATCACCGACTGCCCATAGAGAGG
2C-C_HoxA_89_R		ACCTATCCAAGTACCAGCTCACATGGAGCT		27197365		27197394		ACCTATCCAAGTACCAGCTCACATGGAGCTATCACCGACTGCCCATAGAGAGG
2C-C_HoxA_90_R		CGCCGCCGCCGTCTGTCTAGACTCAAGCGA		27198183		27198212		CGCCGCCGCCGTCTGTCTAGACTCAAGCGAATCACCGACTGCCCATAGAGAGG
2C-C_HoxA_91_R		CTCGTACCTGTCGTGTACAAATGAGATTGG		27199022		27199051		CTCGTACCTGTCGTGTACAAATGAGATTGGATCACCGACTGCCCATAGAGAGG
2C-C_HoxA_93_R		GCTGCAGGCGTTCCTCCTGTGTCCGCCAGT		27200355		27200384		GCTGCAGGCGTTCCTCCTGTGTCCGCCAGTATCACCGACTGCCCATAGAGAGG
2C-C_HoxA_94_R		TTCGTCCCTTAATGAGTTTACAACTGTCCAGCC		27201014		27201046		TTCGTCCCTTAATGAGTTTACAACTGTCCAGCCATCACCGACTGCCCATAGAGAGG
2C-C_HoxA_95_R		AGTGTAAGTTCAGTCTGATGGAAACCCCAG		27202156		27202185		AGTGTAAGTTCAGTCTGATGGAAACCCCAGATCACCGACTGCCCATAGAGAGG
2C-C_HoxA_96_R		CTGCTGGGTTATCTGCGGGGAAGAGAAACA		27203449		27203478		CTGCTGGGTTATCTGCGGGGAAGAGAAACAATCACCGACTGCCCATAGAGAGG
2C-C_HoxA_96b_R		AAGGCTCTCTGGGCTGCACTGCTTTCGAAG		27204147		27204176		AAGGCTCTCTGGGCTGCACTGCTTTCGAAGATCACCGACTGCCCATAGAGAGG
2C-C_HoxA_97_R		GTCAGTCAGGGACAAAGTGTGAGTGTCAAG		27204609		27204638		GTCAGTCAGGGACAAAGTGTGAGTGTCAAGATCACCGACTGCCCATAGAGAGG
2C-C_HoxA_98_R		GCACGCTATTAATGGTCCGATGTTTTGCAGTC		27205263		27205294		GCACGCTATTAATGGTCCGATGTTTTGCAGTCATCACCGACTGCCCATAGAGAGG
2C-C_HoxA_99_R		CCCCACGGAGGAGCTGGCCAGGAGGGAGCG		27205997		27206026		CCCCACGGAGGAGCTGGCCAGGAGGGAGCGATCACCGACTGCCCATAGAGAGG
2C-C_HoxA_100_R		AATCAAATTCACGTGTGGATACTGTGCCTG		27206700		27206729		AATCAAATTCACGTGTGGATACTGTGCCTGATCACCGACTGCCCATAGAGAGG
2C-C_HoxA_101_R		CCTTTTCCACGTTTTATGCCTGAGAAGACA		27207199		27207228		CCTTTTCCACGTTTTATGCCTGAGAAGACAATCACCGACTGCCCATAGAGAGG
2C-C_HoxA_102_R		TCTCCTAGTCAGCCGTTAGCGACAGGCGAA		27208175		27208204		TCTCCTAGTCAGCCGTTAGCGACAGGCGAAATCACCGACTGCCCATAGAGAGG
2C-C_HoxA_103_R		GCGAAGGAGCAGCCAACCTAACCCTACCTG		27208886		27208915		GCGAAGGAGCAGCCAACCTAACCCTACCTGATCACCGACTGCCCATAGAGAGG
2C-C_HoxA_104_R		GACAAATTACGACCGTCTAGGTAATATTTA		27210077		27210106		GACAAATTACGACCGTCTAGGTAATATTTAATCACCGACTGCCCATAGAGAGG
2C-C_HoxA_105_R		TCCGGGAGCTCACAGCCAACTTTAATTTTTCCTG		27211519		27211552		TCCGGGAGCTCACAGCCAACTTTAATTTTTCCTGATCACCGACTGCCCATAGAGAGG
2C-C_HoxA_106_R		GGCTGTCTCACCCCAGGGCCCTGATTGCCC		27212206		27212235		GGCTGTCTCACCCCAGGGCCCTGATTGCCCATCACCGACTGCCCATAGAGAGG
2C-C_HoxA_107_R		GGAGCTCTCTTCTTTGATGTTCTGCGCGAA		27213422		27213451		GGAGCTCTCTTCTTTGATGTTCTGCGCGAAATCACCGACTGCCCATAGAGAGG
2C-C_HoxA_108_R		ATTTGGCGAAGGGAGCAGATAGCCCTTTCT		27213887		27213916		ATTTGGCGAAGGGAGCAGATAGCCCTTTCTATCACCGACTGCCCATAGAGAGG
2C-C_HoxA_109_R		CTCTGGTGTTGTGCTCACCCGGCTTGCCTT		27214641		27214670		CTCTGGTGTTGTGCTCACCCGGCTTGCCTTATCACCGACTGCCCATAGAGAGG
2C-C_HoxA_110_R		ACCGCAGCCAGTGGCCCTATCTTTAGCTTC		27216026		27216055		ACCGCAGCCAGTGGCCCTATCTTTAGCTTCATCACCGACTGCCCATAGAGAGG
2C-C_HoxA_111b_R		CTGAATTATCCAGCGGTGGAGTTGGGCTGC		27217780		27217809		CTGAATTATCCAGCGGTGGAGTTGGGCTGCATCACCGACTGCCCATAGAGAGG
2C-C_HoxA_112_R		GTGACCTCCAGGACTTCTGCCCCTGGGAAT		27218820		27218849		GTGACCTCCAGGACTTCTGCCCCTGGGAATATCACCGACTGCCCATAGAGAGG
2C-C_HoxA_113_R		TCTCATTTTTACATCTAAGAAATCGCTGC		27219653		27219681		TCTCATTTTTACATCTAAGAAATCGCTGCATCACCGACTGCCCATAGAGAGG
2C-C_HoxA_114_R		CCTCCACGGGCCCCCGGACGGTCCCACTGC		27220392		27220421		CCTCCACGGGCCCCCGGACGGTCCCACTGCATCACCGACTGCCCATAGAGAGG
2C-C_HoxA_115_R		GTGTGGTGGAGAGTTTGCCAAACTGCCACA		27221558		27221587		GTGTGGTGGAGAGTTTGCCAAACTGCCACAATCACCGACTGCCCATAGAGAGG
2C-C_HoxA_116_R		TCTCAGTGGTTAAGATTCCTAATAATCAT		27222218		27222246		TCTCAGTGGTTAAGATTCCTAATAATCATATCACCGACTGCCCATAGAGAGG
2C-C_HoxA_117_R		ATAAAAATCTCCGGATTACCTCGCTATCAA		27223671		27223700		ATAAAAATCTCCGGATTACCTCGCTATCAAATCACCGACTGCCCATAGAGAGG
2C-C_HoxA_118_R		CTGCCCACGGTGCTATAGAAATTGGACGAG		27224369		27224398		CTGCCCACGGTGCTATAGAAATTGGACGAGATCACCGACTGCCCATAGAGAGG
2C-C_HoxA_119_R		TCCGCTTCAAAGAGGCAGCTGCAGTGGAGAATC		27224807		27224839		TCCGCTTCAAAGAGGCAGCTGCAGTGGAGAATCATCACCGACTGCCCATAGAGAGG
2C-C_HoxA_120_R		ATTACACTCTCTCATTCATGGTCACTTCCG		27225495		27225524		ATTACACTCTCTCATTCATGGTCACTTCCGATCACCGACTGCCCATAGAGAGG
2C-C_HoxA_121_R		ATTGAAGGAGCAATGTTTGGAGGAAGCGAA		27226303		27226332		ATTGAAGGAGCAATGTTTGGAGGAAGCGAAATCACCGACTGCCCATAGAGAGG
2C-C_HoxA_122_R		TGGCAGTCAACTTCAGCTTGTGCCTGAGCA		27227489		27227518		TGGCAGTCAACTTCAGCTTGTGCCTGAGCAATCACCGACTGCCCATAGAGAGG
2C-C_HoxA_123_R		TGCTGGGGGCGTTTCCAGCACAGTCATTCA		27229053		27229082		TGCTGGGGGCGTTTCCAGCACAGTCATTCAATCACCGACTGCCCATAGAGAGG
2C-C_HoxA_124_R		GATGGCTACAGTTAAGTTTCTCTCTTGGTG		27229862		27229891		GATGGCTACAGTTAAGTTTCTCTCTTGGTGATCACCGACTGCCCATAGAGAGG
2C-C_HoxA_125_R		TCCACTAAAGTAAATGATAACTAGATTGCTTA		27230554		27230585		TCCACTAAAGTAAATGATAACTAGATTGCTTAATCACCGACTGCCCATAGAGAGG
2C-C_HoxA_126_R		GCTCAGAGCTAACGCTAAGCCCCTTAAGGC		27232091		27232120		GCTCAGAGCTAACGCTAAGCCCCTTAAGGCATCACCGACTGCCCATAGAGAGG
2C-C_HoxA_127_R		GCCTTTTGGATAACGCTATATCTTTGCTTA		27233358		27233387		GCCTTTTGGATAACGCTATATCTTTGCTTAATCACCGACTGCCCATAGAGAGG
2C-C_HoxA_128_R		TGGAGAGGTTTCCGGCAGCCACTTTTGTAA		27234879		27234908		TGGAGAGGTTTCCGGCAGCCACTTTTGTAAATCACCGACTGCCCATAGAGAGG
2C-C_HoxA_129_R		TCTGCAGAAATCTGATGCAGAGCAAGCCAC		27235595		27235624		TCTGCAGAAATCTGATGCAGAGCAAGCCACATCACCGACTGCCCATAGAGAGG
2C-C_HoxA_130_R		TCTACTAATCCAGCTAAGGCCAATTCATGA		27236008		27236037		TCTACTAATCCAGCTAAGGCCAATTCATGAATCACCGACTGCCCATAGAGAGG
2C-C_HoxA_131_R		TCTCCCGAGAGTTTCCATCCCAACATG		27236958		27236984		TCTCCCGAGAGTTTCCATCCCAACATGATCACCGACTGCCCATAGAGAGG
2C-C_HoxA_132_R		CTGATGGGGTTGGCGGAAGAACTGGCAGTC		27237586		27237615		CTGATGGGGTTGGCGGAAGAACTGGCAGTCATCACCGACTGCCCATAGAGAGG
2C-C_HoxA_133_R		TTCCAGAGGTGGGGAGGCTGCGCCTGCTCT		27238789		27238818		TTCCAGAGGTGGGGAGGCTGCGCCTGCTCTATCACCGACTGCCCATAGAGAGG
2C-C_HoxA_134_R		CCGCATGGAGAAGACCCCAGTGGCGCTGTT		27239705		27239734		CCGCATGGAGAAGACCCCAGTGGCGCTGTTATCACCGACTGCCCATAGAGAGG
2C-C_HoxA_135_R		AGACTTTGAGATAGAGCGAGCGATCCCTGT		27240602		27240631		AGACTTTGAGATAGAGCGAGCGATCCCTGTATCACCGACTGCCCATAGAGAGG
2C-C_HoxA_136_R		GTGTCGCCCAATAAAACCTTCTATGACCCC		27241411		27241440		GTGTCGCCCAATAAAACCTTCTATGACCCCATCACCGACTGCCCATAGAGAGG
2C-C_HoxA_137_R		CAAAAGAAAGTTTGGAGGACGATTGAGACG		27242826		27242855		CAAAAGAAAGTTTGGAGGACGATTGAGACGATCACCGACTGCCCATAGAGAGG
2C-C_HoxA_138_R		TCTCAGGACCTACCAACCCTTTCCC		27243986		27244010		TCTCAGGACCTACCAACCCTTTCCCATCACCGACTGCCCATAGAGAGG
2C-C_HoxA_140_R		GCGCATCTCCTTACTCACTCTTACTTTTCC		27245547		27245576		GCGCATCTCCTTACTCACTCTTACTTTTCCATCACCGACTGCCCATAGAGAGG
2C-C_HoxA_141_R		AAAACATACCTCAGTCCTTAGTGTGTCCTA		27246597		27246626		AAAACATACCTCAGTCCTTAGTGTGTCCTAATCACCGACTGCCCATAGAGAGG
2C-C_HoxA_142_R		CCATAGAGAGTCCAAACGCATGAATTCCTG		27247830		27247859		CCATAGAGAGTCCAAACGCATGAATTCCTGATCACCGACTGCCCATAGAGAGG
2C-C_HoxA_143_R		CTACAGAAGCCCTGGAAACTCTATCGGTAG		27248882		27248911		CTACAGAAGCCCTGGAAACTCTATCGGTAGATCACCGACTGCCCATAGAGAGG
2C-C_HoxA_144_R		TCTAGCTGTCCACCGAAAGCACAGGG		27249887		27249912		TCTAGCTGTCCACCGAAAGCACAGGGATCACCGACTGCCCATAGAGAGG
2C-C_HoxA_145_R		CCAGCCATTCACAAAAGAGAATGCGTTGTC		27251487		27251516		CCAGCCATTCACAAAAGAGAATGCGTTGTCATCACCGACTGCCCATAGAGAGG
2C-C_HoxA_146_R		ACTGTAAACGGCCCCGGCCACCTTTACGAG		27252711		27252740		ACTGTAAACGGCCCCGGCCACCTTTACGAGATCACCGACTGCCCATAGAGAGG
2C-C_HoxA_147_R		CAATCCAGTGTTTGATTCTCCCTATAGAAA		27254949		27254978		CAATCCAGTGTTTGATTCTCCCTATAGAAAATCACCGACTGCCCATAGAGAGG
2C-C_HoxA_148_R		TTCATGATCTGCCCTGCTGGAGAGGTTCAAAGA		27256740		27256772		TTCATGATCTGCCCTGCTGGAGAGGTTCAAAGAATCACCGACTGCCCATAGAGAGG
2C-C_HoxA_149_R		CATAAATGATTGCACCAAAGGCTGAGATAA		27259430		27259459		CATAAATGATTGCACCAAAGGCTGAGATAAATCACCGACTGCCCATAGAGAGG
2C-C_HoxA_150_R		AGTGGGGTTGATAGGAAGACTTCCCTGGGT		27261886		27261915		AGTGGGGTTGATAGGAAGACTTCCCTGGGTATCACCGACTGCCCATAGAGAGG
2C-C_HoxA_151_R		TCTGTGTGCTCACAGGCAAACAGGTCTAAG		27264410		27264439		TCTGTGTGCTCACAGGCAAACAGGTCTAAGATCACCGACTGCCCATAGAGAGG
2C-C_HoxA_152_R		TTGGAGTCATAGAATACCATGGTGGGGGCA		27265964		27265993		TTGGAGTCATAGAATACCATGGTGGGGGCAATCACCGACTGCCCATAGAGAGG
2C-C_HoxA_153_R		GGGGCCTACTAGTGTGTTGGTGGCATGATT		27274703		27274732		GGGGCCTACTAGTGTGTTGGTGGCATGATTATCACCGACTGCCCATAGAGAGG
2C-C_HoxA_153b_R		CCGCGACTTCCGCCTCTGGCGATCGGCAGT		27275109		27275138		CCGCGACTTCCGCCTCTGGCGATCGGCAGTATCACCGACTGCCCATAGAGAGG
2C-C_HoxA_154_R		CACTCCTACTCGGCTTTCATCTCACCCAGA		27280065		27280094		CACTCCTACTCGGCTTTCATCTCACCCAGAATCACCGACTGCCCATAGAGAGG
2C-C_HoxA_155b_R		TGAGTCAAACCTCTATGAACCCCAACCTTT		27281278		27281307		TGAGTCAAACCTCTATGAACCCCAACCTTTATCACCGACTGCCCATAGAGAGG
2C-C_HoxA_156_R		ACTGCCGAGCCATTAGCTGCGGGTTTCCTT		27282259		27282288		ACTGCCGAGCCATTAGCTGCGGGTTTCCTTATCACCGACTGCCCATAGAGAGG
2C-C_HoxA_157_R		GGGTCTGGCGTCTGCCAGCACCTGATCTCT		27286676		27286705		GGGTCTGGCGTCTGCCAGCACCTGATCTCTATCACCGACTGCCCATAGAGAGG
2C-C_HoxA_158_R		AGTCTTCCAAGCCACTGTTTGTCACTGGTA		27287555		27287584		AGTCTTCCAAGCCACTGTTTGTCACTGGTAATCACCGACTGCCCATAGAGAGG
2C-C_HoxA_159_R		ACTCCACCTTCCTAGTTTCAAACCCTGCAC		27289521		27289550		ACTCCACCTTCCTAGTTTCAAACCCTGCACATCACCGACTGCCCATAGAGAGG
2C-C_HoxA_160_R		AATCACTTGGAGGTGACCTACGGGAAAGTC		27300578		27300607		AATCACTTGGAGGTGACCTACGGGAAAGTCATCACCGACTGCCCATAGAGAGG
* Forward 2C-ChIP primers are with the complementary T3 sequence (T3c; 5' - TAATTGGGAGTGATTTCCCT - 3'). Reverse 2C-ChIP primers are with the complementary ION Torrent "P1-key" adapter sequence
(5' - ATCACCGACTGCCCATAGAGAGG - 3').
Note that Reverse 2C-ChIP primers must be 5'-phosphorylated.
