# Supplementary material for: 2C-ChIP: measuring chromatin immunoprecipitation signal from defined genomic regions with deep sequencing
Source: BMC Genomics. 2019 Feb 28;20:162. doi: 10.1186/s12864-019-5532-5 (PMC6394006; doi:10.1186/s12864-019-5532-5)
Supplement: Supplementary file 5 — Table S5. List of primer sequences used to amplify 2C-ChIP libraries prior to deep sequencing on a PGM™ system (Thermo Fisher Scientific). (XLSX 54 kb) [file 12864_2019_5532_MOESM5_ESM.xlsx]

## Sheet: Sheet1
Additional file 5: Table S5. List of primer sequences used to amplify 2C-ChIP libraries prior to deep
sequencing on a PGM(TM) system (ThermoFisher Scientific).
Primer name		Primer sequence (5' - 3')
2C-C_A-key_BC001*		CCATCTCATCCCTGCGTGTCTCCGACTCAGCTAAGGTAACTAATTGGGAGTGATTTCCCT
2C-C_A-key_BC002		CCATCTCATCCCTGCGTGTCTCCGACTCAGTAAGGAGAACTAATTGGGAGTGATTTCCCT
2C-C_A-key_BC003		CCATCTCATCCCTGCGTGTCTCCGACTCAGAAGAGGATTCTAATTGGGAGTGATTTCCCT
2C-C_A-key_BC004		CCATCTCATCCCTGCGTGTCTCCGACTCAGTACCAAGATCTAATTGGGAGTGATTTCCCT
2C-C_A-key_BC005		CCATCTCATCCCTGCGTGTCTCCGACTCAGCAGAAGGAACTAATTGGGAGTGATTTCCCT
2C-C_A-key_BC006		CCATCTCATCCCTGCGTGTCTCCGACTCAGCTGCAAGTTCTAATTGGGAGTGATTTCCCT
2C-C_A-key_BC007		CCATCTCATCCCTGCGTGTCTCCGACTCAGTTCGTGATTCTAATTGGGAGTGATTTCCCT
2C-C_A-key_BC008		CCATCTCATCCCTGCGTGTCTCCGACTCAGTTCCGATAACTAATTGGGAGTGATTTCCCT
2C-C_A-key_BC009		CCATCTCATCCCTGCGTGTCTCCGACTCAGTGAGCGGAACTAATTGGGAGTGATTTCCCT
2C-C_A-key_BC010		CCATCTCATCCCTGCGTGTCTCCGACTCAGCTGACCGAACTAATTGGGAGTGATTTCCCT
2C-C_A-key_BC011		CCATCTCATCCCTGCGTGTCTCCGACTCAGTCCTCGAATCTAATTGGGAGTGATTTCCCT
2C-C_A-key_BC012		CCATCTCATCCCTGCGTGTCTCCGACTCAGTAGGTGGTTCTAATTGGGAGTGATTTCCCT
2C-C_A-key_BC013		CCATCTCATCCCTGCGTGTCTCCGACTCAGTCTAACGGACTAATTGGGAGTGATTTCCCT
2C-C_A-key_BC014		CCATCTCATCCCTGCGTGTCTCCGACTCAGTTGGAGTGTCTAATTGGGAGTGATTTCCCT
2C-C_A-key_BC015		CCATCTCATCCCTGCGTGTCTCCGACTCAGTCTAGAGGTCTAATTGGGAGTGATTTCCCT
2C-C_A-key_BC016		CCATCTCATCCCTGCGTGTCTCCGACTCAGTCTGGATGACTAATTGGGAGTGATTTCCCT
2C-C_A-key_BC017		CCATCTCATCCCTGCGTGTCTCCGACTCAGTCTATTCGTCTAATTGGGAGTGATTTCCCT
2C-C_A-key_BC018		CCATCTCATCCCTGCGTGTCTCCGACTCAGAGGCAATTGCTAATTGGGAGTGATTTCCCT
2C-C_A-key_BC019		CCATCTCATCCCTGCGTGTCTCCGACTCAGTTAGTCGGACTAATTGGGAGTGATTTCCCT
2C-C_A-key_BC020		CCATCTCATCCCTGCGTGTCTCCGACTCAGCAGATCCATCTAATTGGGAGTGATTTCCCT
2C-C_P1-key		CCACTACGCCTCCGCTTTCCTCTCTATGGGCAGTCGGTGAT
* The Ion Torrent "A-key" sequence (5' - CCATCTCATCCCTGCGTGTCTCCGACTCAG - 3') is included in the
Forward PCR amplification primers. BC; bar code
The P1-key sequence is found in the Reverse PCR amplification primer.
