# Supplementary material for: 2C-ChIP: measuring chromatin immunoprecipitation signal from defined genomic regions with deep sequencing
Source: BMC Genomics. 2019 Feb 28;20:162. doi: 10.1186/s12864-019-5532-5 (PMC6394006; doi:10.1186/s12864-019-5532-5)
Supplement: Supplementary file 6 — BED files. This folder contains the input-normalized 2C-ChIP data in BedGraph format of all the ChIP samples measured in this study. BED files 1 and 2: H3K4me3 in untreated (0h; 1) and RA-treated (3d; 2) NT2-D1 (setA). BED files 3 and 4: H3K27me3 in untreated (0h; 3) and RA-treated (3d; 4) NT2-D1 (setA). BED files 5 and 6: SUZ12 in untreated (0h; 5) and RA-treated (3d; 6) NT2-D1 (setA). BED files 7, 8, 9, and 10: H3K4me3 in untreated (0h; 7) and RA-treated (6h; 8, 3d; 9, 7d; 10) NT2-D1 (setB). BED files 11, 12, 13, and 14: Ash2L in untreated (0h; 11) and RA-treated (6h; 12, 3d; 13, 7d; 14) NT2-D1 (setB). BED files 15, 16, 17, and 18: H3K27me3 in untreated (0h; 15) and RA-treated (6h; 16, 3d; 17, 7d; 18) NT2-D1 (setB). BED files 19, 20, 21, and 22: SUZ12 in untreated (0h; 19) and RA-treated (6h; 20, 3d; 21, 7d; 22) NT2-D1 (setB). BED files 23, 24, 25, and 26: CTCF in untreated (0h; 23) and RA-treated (6h; 24, 3d; 25, 7d; 26) NT2-D1 (setB). BED files 27, 28, 29, and 30: UTX in untreated (0h; 27) and RA-treated (6h; 28, 3d; 29, 7d; 30) NT2-D1 (setB). BED files 31 and 32: Ash2L in untreated (0h; 31) and RA-treated (3d; 32) NT2-D1 (setA). BED files 33 and 34: CTCF in untreated (0h; 33) and RA-treated (3d; 34) NT2-D1 (setA). BED files 35 and 36: UTX in untreated (0h; 35) and RA-treated (3d; 36) NT2-D1 (setA). BED files 37 and 38: H3K4me3 in control (siGFP; 37) or knockdown (siAS2; 38) RA-induced (5d) NT2-D1. BED files 39 and 40: H3K27me3 in control (siGFP; 39) or knockdown (siAS2; 40) RA-induced (5d) NT2-D1. (CPGZ 69 kb) [file 12864_2019_5532_MOESM6_ESM.cpgz]

Archive with 1 entries (1 files):
- 12864_2019_5532_MOESM6_ESM.cpgz.out
