# Supplementary material for: 2C-ChIP: measuring chromatin immunoprecipitation signal from defined genomic regions with deep sequencing
Source: BMC Genomics. 2019 Feb 28;20:162. doi: 10.1186/s12864-019-5532-5 (PMC6394006; doi:10.1186/s12864-019-5532-5)
Supplement: Supplementary file 13 — 5C datasets. This folder contains the read count-normalized 5C data in matrix format (.txt) of all the 5C samples produced for this study. These files can be uploaded directly to the 3DG browser (my5C; http://3DG.umassmed.edu). 5C dataset 1. 5C analysis of the HOXA cluster region in untreated (0 h) NT2-D1 (set B). 5C dataset 2. 5C analysis of the HOXA cluster region in RA-treated (6 h) NT2-D1 (set B). 5C dataset 3. 5C analysis of the HOXA cluster region in RA-treated (3d) NT2-D1 (set B). 5C dataset 4. 5C analysis of the HOXA cluster region in RA-treated (7d) NT2-D1 (set B). 5C dataset 5. 5C analysis of the HOXA cluster region in control (siGFP) NT2-D1 cells induced with RA for 5 days. 5C dataset 6. 5C analysis of the HOXA cluster region in test (siAS2) NT2-D1 cells induced with RA for 5 days. (CPGZ 22 kb) [file 12864_2019_5532_MOESM13_ESM.cpgz]

Archive with 1 entries (1 files):
- 12864_2019_5532_MOESM13_ESM.cpgz.out
