# Supplementary material for: 2C-ChIP: measuring chromatin immunoprecipitation signal from defined genomic regions with deep sequencing
Source: BMC Genomics. 2019 Feb 28;20:162. doi: 10.1186/s12864-019-5532-5 (PMC6394006; doi:10.1186/s12864-019-5532-5)
Supplement: Supplementary file 14 — Table S6. List of primer sequences used for chromatin conformation capture carbon copy (5C). (XLSX 10 kb) [file 12864_2019_5532_MOESM14_ESM.xlsx]

## Sheet: 5C primers
Additional file 14: Table S6. List of primer sequences used for chromatin conformation capture carbon copy (5C).
Primer name	Primer sequence (5'-3')
HoxA_F47	CCATCTCATCCCTGCGTGTCTCCGACTCAGTAAGTCCACACATTCACAAACACCCCAGA
HoxA_F49	CCATCTCATCCCTGCGTGTCTCCGACTCAGGCTTGAAAAATGAAAAGCGTGGCAGTCAGA
HoxA_F51	CCATCTCATCCCTGCGTGTCTCCGACTCAGTCATTCGGCGGTTCTGGAACCAGA
HoxA_F53	CCATCTCATCCCTGCGTGTCTCCGACTCAGCATGCGGCGATTCTGGAACCAGA
HoxA_F55	CCATCTCATCCCTGCGTGTCTCCGACTCAGGGGATGAGGGGAGATTCCTCCACAAAGA
HoxA_F57	CCATCTCATCCCTGCGTGTCTCCGACTCAGCCGTGGGAGCCCAGGGAGA
HoxA_F59	CCATCTCATCCCTGCGTGTCTCCGACTCAGCCTGCGGAAAAGGCCCCAAGA
HoxA_F61	CCATCTCATCCCTGCGTGTCTCCGACTCAGGGTAAGGGATAGAAACTGGTTAAGA
HoxA_F63	CCATCTCATCCCTGCGTGTCTCCGACTCAGTCCACTTCCTTCCTTCCCCTTCTCAGA
HoxA_F65	CCATCTCATCCCTGCGTGTCTCCGACTCAGCAGCTTGCGCATCCAGGGGTAGA
HoxA_F67	CCATCTCATCCCTGCGTGTCTCCGACTCAGTGGATGGATTTCTGGAGACTGTTTACAAGA
HoxA_F71	CCATCTCATCCCTGCGTGTCTCCGACTCAGAAAGCTGCAGCGAATGTCCCCTAATCAGA
HoxA_F73	CCATCTCATCCCTGCGTGTCTCCGACTCAGGCCCAGCCCGCTGCTATTGAGA
HoxA_F75	CCATCTCATCCCTGCGTGTCTCCGACTCAGACACTCCACAGCCATTTCCTGCAGAGA
HoxA_F77	CCATCTCATCCCTGCGTGTCTCCGACTCAGGGGAGATTTAGAGTATAAACTCTAAGA
HoxA_F79	CCATCTCATCCCTGCGTGTCTCCGACTCAGTAACAAAAATGTACAGCTTTAAAGCAGA
HoxA_F81	CCATCTCATCCCTGCGTGTCTCCGACTCAGGTTGTAGATTCCATTAAAGAGAAAGAGA
HoxA_F83	CCATCTCATCCCTGCGTGTCTCCGACTCAGTGAAAGTGGAAGTGCAAGGTCCAGGAAGA
HoxA_F85	CCATCTCATCCCTGCGTGTCTCCGACTCAGGATGCAAGAAGGCAGCCAGGATCAGA
HoxA_F87	CCATCTCATCCCTGCGTGTCTCCGACTCAGCATGGAGAACAGGGGGACATGGAAAGA
HoxA_R50	TCTCTCCTGCCCAATGGGTAAAGAGAAAATCACCGACTGCCCATAGAGAGG
HoxA_R52	TCTACCTCTCAGCCTCCTCACCTCTTTCTGATCACCGACTGCCCATAGAGAGG
HoxA_R54	TCTCCTGGGGGAGGGGGATGCATCACCGACTGCCCATAGAGAGG
HoxA_R56	TCTGTTTGGGAGTTGCAGGTGAAGTAAAATCACCGACTGCCCATAGAGAGG
HoxA_R58	TCTCTCATAGAGAAGCTGTTTTTTAACCATCACCGACTGCCCATAGAGAGG
HoxA_R60	TCTAGATCCAAAAGGCTGAAAATCAAAAATCACCGACTGCCCATAGAGAGG
HoxA_R62	TCTGGTTTCAGAACCGGAGGATGAAGTGATCACCGACTGCCCATAGAGAGG
HoxA_R64	TCTGCTTTCTGTTCATCTCTTTGTCCTGAATGATCACCGACTGCCCATAGAGAGG
HoxA_R68	TCTGTGGGTTAGCTTCTGCTTAGCAGGACTGATCACCGACTGCCCATAGAGAGG
HoxA_R70	TCTGGTTCCAGAACCGCAGGATGAAAATATCACCGACTGCCCATAGAGAGG
HoxA_R72	TCTTTTGTAGAAGATATTTTGCAAATATGCAATCACCGACTGCCCATAGAGAGG
HoxA_R74	TCTAGAGATGAATGTCTAGGTTGATAGGCAGACAATCACCGACTGCCCATAGAGAGG
HoxA_R76	TCTCAGTGGTTAAGATTCCTAATAATCATATCACCGACTGCCCATAGAGAGG
HoxA_R78	TCTCCTGGGCCTTCCCAGACAACCATCACCGACTGCCCATAGAGAGG
HoxA_R80	TCTCCCGAGAGTTTCCATCCCAACATGATCACCGACTGCCCATAGAGAGG
HoxA_R82	TCTCAGGACCTACCAACCCTTTCCCATCACCGACTGCCCATAGAGAGG
HoxA_R84	TCTTTGAAATCCTATGGTGGGGGTGAAATCACCGACTGCCCATAGAGAGG
HoxA_R86	TCTAGCTGTCCACCGAAAGCACAGGGATCACCGACTGCCCATAGAGAGG
HoxA_R88	TCTGTGTGCTCACAGGCAAACAGGTCTAAGATCACCGACTGCCCATAGAGAGG
GD_F34	CCATCTCATCCCTGCGTGTCTCCGACTCAGTTACCAAGTGAGATAATAGACATTTAAGA
GD_F36	CCATCTCATCCCTGCGTGTCTCCGACTCAGTTGTTGCCACTGTTATGTCTTGAAAAGAGA
GD_F38	CCATCTCATCCCTGCGTGTCTCCGACTCAGAATTACAGTGGCAAGGAACAGCCAGTAGA
GD_F40	CCATCTCATCCCTGCGTGTCTCCGACTCAGTAGGGTCTTTGTGAACTGTATCTTATGCAGA
GD_F46	CCATCTCATCCCTGCGTGTCTCCGACTCAGTTTCACAATATCAAGTGCCATGGTCCACTAGA
GD_R35	TCTGAACAGACTCTTCCCTTTATTTCAAATCACCGACTGCCCATAGAGAGG
GD_R37	TCTGTAGATGCATAGAGGGATAACCAATGTTAATCACCGACTGCCCATAGAGAGG
GD_R39	TCTACACGAAGGCAAATCAATTTCCCAGAATCACCGACTGCCCATAGAGAGG
GD_R41	TCTCATGATTTCCTGAAGTCGATTCCATTAGAATCACCGACTGCCCATAGAGAGG
GD_R45	TCTCACCTTGAACTAAATATCTTTCAATAATCACCGACTGCCCATAGAGAGG
GD_R47	TCTAAACATACATAGAATTTATCAAAGATAATCACCGACTGCCCATAGAGAGG
